# Supplementary material for: Picosecond-scale heterogeneous melting of metals at extreme non-equilibrium states
Source: Nat Commun. 2025 Nov 25;16:10464. doi: 10.1038/s41467-025-65485-6 (PMC12647707; doi:10.1038/s41467-025-65485-6)
Supplement: Supplementary file 3 — Source data [file 41467_2025_65485_MOESM3_ESM.xlsx]

## Sheet: Figure 1
Figure 1a	timestep (ps)	electron temperature (10^3 K)	lattice temperature (10^3 K)	Figure 1b	timestep (ps)	electron temperature (10^3 K)	lattice temperature (10^3 K)
	0	0.307979	0.302576		0	0.308025	0.302786
	0.01	0.310613	0.302793		0.01	0.310445	0.302857
	0.02	0.318185	0.302428		0.02	0.317281	0.302028
	0.03	0.334804	0.301247		0.03	0.336844	0.300229
	0.04	0.376971	0.299573		0.04	0.381107	0.298014
	0.05	0.445142	0.298593		0.05	0.447695	0.296472
	0.06	0.532778	0.298955		0.06	0.538492	0.296292
	0.07	0.666636	0.300753		0.07	0.669294	0.297873
	0.08	0.835563	0.303323		0.08	0.839395	0.300547
	0.09	1.0453	0.305758		0.09	1.04514	0.303071
	0.1	1.29386	0.308203		0.1	1.2965	0.305128
	0.11	1.58852	0.309601		0.11	1.5897	0.306065
	0.12	1.93014	0.310577		0.12	1.93144	0.30588
	0.13	2.32485	0.309896		0.13	2.32375	0.30488
	0.14	2.77318	0.308791		0.14	2.77309	0.302665
	0.15	3.27784	0.309374		0.15	3.27765	0.300956
	0.16	3.84202	0.310749		0.16	3.84171	0.300838
	0.17	4.46614	0.314727		0.17	4.46599	0.302274
	0.18	5.15185	0.319447		0.18	5.15218	0.303788
	0.19	5.89548	0.326044		0.19	5.89588	0.307598
	0.2	6.69457	0.33239		0.2	6.69533	0.309255
	0.21	7.54521	0.338782		0.21	7.54525	0.310977
	0.22	8.44181	0.343198		0.22	8.44166	0.312044
	0.23	9.3761	0.349226		0.23	9.37665	0.313341
	0.24	10.3411	0.353274		0.24	10.3406	0.316453
	0.25	11.3225	0.35987		0.25	11.3227	0.320138
	0.26	12.3063	0.368247		0.26	12.3059	0.327326
	0.27	13.2706	0.380406		0.27	13.2713	0.334199
	0.28	14.1975	0.393164		0.28	14.1983	0.34355
	0.29	15.0662	0.406576		0.29	15.0675	0.354724
	0.3	15.8588	0.417326		0.3	15.86	0.365348
	0.31	16.5597	0.426822		0.31	16.5603	0.37937
	0.32	17.1599	0.437432		0.32	17.1609	0.394514
	0.33	17.6584	0.449462		0.33	17.6601	0.411568
	0.34	18.0593	0.459668		0.34	18.0607	0.428293
	0.35	18.37	0.473617		0.35	18.3717	0.442074
	0.36	18.6025	0.488595		0.36	18.6048	0.452903
	0.37	18.7709	0.503073		0.37	18.773	0.462406
	0.38	18.8865	0.520068		0.38	18.8897	0.471405
	0.39	18.9626	0.536238		0.39	18.9653	0.484199
	0.4	19.0087	0.552516		0.4	19.0111	0.500313
	0.41	19.0344	0.565823		0.41	19.0361	0.517752
	0.42	19.0462	0.575885		0.42	19.0476	0.533597
	0.43	19.0493	0.585117		0.43	19.0493	0.551123
	0.44	19.0462	0.595597		0.44	19.0457	0.56419
	0.45	19.0399	0.60795		0.45	19.0394	0.575174
	0.46	19.0309	0.625065		0.46	19.0302	0.587254
	0.47	19.0219	0.641365		0.47	19.0194	0.601945
	0.48	19.0107	0.660601		0.48	19.0086	0.614964
	0.49	18.9983	0.680547		0.49	18.9974	0.629273
	0.5	18.9877	0.692421		0.5	18.9858	0.643025
	0.51	18.9763	0.701796		0.51	18.9736	0.659334
	0.52	18.9645	0.711321		0.52	18.9625	0.672307
	0.53	18.9532	0.719377		0.53	18.9511	0.686883
	0.54	18.9414	0.731421		0.54	18.9402	0.701249
	0.55	18.9311	0.743688		0.55	18.9284	0.716837
	0.56	18.9191	0.762998		0.56	18.9173	0.730044
	0.57	18.9081	0.780924		0.57	18.906	0.744448
	0.58	18.8953	0.799328		0.58	18.8953	0.75724
	0.59	18.8838	0.812186		0.59	18.8843	0.772506
	0.6	18.8733	0.818488		0.6	18.8719	0.78996
	0.61	18.8627	0.825281		0.61	18.8604	0.804372
	0.62	18.851	0.837524		0.62	18.8479	0.820339
	0.63	18.8389	0.853391		0.63	18.8365	0.833815
	0.64	18.8268	0.870397		0.64	18.8247	0.84685
	0.65	18.8152	0.887847		0.65	18.8139	0.857184
	0.66	18.8043	0.901709		0.66	18.8031	0.867861
	0.67	18.7931	0.916592		0.67	18.7918	0.879645
	0.68	18.781	0.931887		0.68	18.781	0.889995
	0.69	18.7695	0.9441		0.69	18.7683	0.905084
	0.7	18.7565	0.957632		0.7	18.7575	0.917905
	0.71	18.7446	0.968963		0.71	18.7451	0.935633
	0.72	18.7337	0.98064		0.72	18.7336	0.949017
	0.73	18.7222	0.993828		0.73	18.7222	0.96387
	0.74	18.712	1.00495		0.74	18.7121	0.975645
	0.75	18.7	1.02216		0.75	18.7001	0.989716
	0.76	18.689	1.03657		0.76	18.6884	1.00541
	0.77	18.6778	1.05081		0.77	18.6761	1.02445
	0.78	18.6649	1.07022		0.78	18.6643	1.04243
	0.79	18.6521	1.08928		0.79	18.654	1.05643
	0.8	18.6397	1.10432		0.8	18.6428	1.07184
	0.81	18.6308	1.11088		0.81	18.6322	1.0824
	0.82	18.6208	1.11872		0.82	18.6214	1.08744
	0.83	18.6094	1.12832		0.83	18.6103	1.09583
	0.84	18.5985	1.13552		0.84	18.5995	1.10318
	0.85	18.5876	1.14323		0.85	18.5872	1.1203
	0.86	18.5768	1.15525		0.86	18.5766	1.1368
	0.87	18.5642	1.17619		0.87	18.5647	1.15991
	0.88	18.5527	1.19957		0.88	18.5535	1.1807
	0.89	18.5413	1.22203		0.89	18.5436	1.19754
	0.9	18.5303	1.24016		0.9	18.5318	1.21432
	0.91	18.5202	1.25029		0.91	18.5231	1.21918
	0.92	18.5103	1.25624		0.92	18.5128	1.22526
	0.93	18.4995	1.26273		0.93	18.5024	1.23231
	0.94	18.4881	1.2675		0.94	18.4902	1.24655
	0.95	18.4772	1.27341		0.95	18.4787	1.26363
	0.96	18.4666	1.28142		0.96	18.4684	1.28072
	0.97	18.4542	1.3011		0.97	18.4571	1.29759
	0.98	18.4429	1.32159		0.98	18.4466	1.31067
	0.99	18.4314	1.34001		0.99	18.4352	1.32211
	1	18.4213	1.35566		1	18.4245	1.32824
	1.01	18.4106	1.3698		1.01	18.4155	1.3295
	1.02	18.4003	1.3806		1.02	18.4045	1.33908
	1.03	18.3891	1.39575		1.03	18.3926	1.35458
	1.04	18.377	1.40767		1.04	18.3804	1.37428
	1.05	18.3665	1.41168		1.05	18.3705	1.38924
	1.06	18.3554	1.41623		1.06	18.3615	1.40287
	1.07	18.345	1.42168		1.07	18.3507	1.41967
	1.08	18.3349	1.43298		1.08	18.3395	1.43673
	1.09	18.3254	1.44759		1.09	18.328	1.4507
	1.1	18.3145	1.47518		1.1	18.3165	1.46504
	1.11	18.3031	1.50222		1.11	18.3065	1.47277
	1.12	18.2922	1.52519		1.12	18.2959	1.48393
	1.13	18.2816	1.53726		1.13	18.2853	1.49492
	1.14	18.2709	1.54182		1.14	18.2753	1.50376
	1.15	18.2607	1.54125		1.15	18.2645	1.51823
	1.16	18.25	1.54264		1.16	18.255	1.52867
	1.17	18.2389	1.54993		1.17	18.2441	1.54155
	1.18	18.2291	1.56045		1.18	18.2345	1.55346
	1.19	18.218	1.57851		1.19	18.2235	1.56891
	1.2	18.2071	1.59461		1.2	18.2126	1.58721
	1.21	18.1959	1.61257		1.21	18.2014	1.60417
	1.22	18.1855	1.62848		1.22	18.1915	1.61606
	1.23	18.1754	1.64133		1.23	18.1813	1.62659
	1.24	18.166	1.65012		1.24	18.1706	1.63577
	1.25	18.1546	1.66199		1.25	18.1591	1.64452
	1.26	18.145	1.67068		1.26	18.1481	1.65415
	1.27	18.1334	1.68321		1.27	18.1377	1.66437
	1.28	18.1239	1.69012		1.28	18.1279	1.67721
	1.29	18.1136	1.70292		1.29	18.1184	1.69299
	1.3	18.1037	1.71394		1.3	18.1086	1.70827
	1.31	18.0935	1.72465		1.31	18.0988	1.72053
	1.32	18.0839	1.73353		1.32	18.0875	1.73103
	1.33	18.0735	1.74611		1.33	18.0772	1.74181
	1.34	18.0643	1.76037		1.34	18.0683	1.74719
	1.35	18.0542	1.77948		1.35	18.0583	1.75365
	1.36	18.0436	1.80407		1.36	18.0479	1.7667
	1.37	18.0333	1.82287		1.37	18.0368	1.78321
	1.38	18.0236	1.83404		1.38	18.0258	1.80307
	1.39	18.0151	1.83256		1.39	18.0144	1.81957
	1.4	18.0051	1.8277		1.4	18.0036	1.83491
	1.41	17.9943	1.82853		1.41	17.992	1.85363
	1.42	17.9839	1.83758		1.42	17.981	1.8695
	1.43	17.9731	1.84986		1.43	17.9728	1.88213
	1.44	17.963	1.86988		1.44	17.9622	1.8953
	1.45	17.9531	1.88878		1.45	17.9519	1.90659
	1.46	17.9417	1.91226		1.46	17.9408	1.91732
	1.47	17.9293	1.93179		1.47	17.9314	1.92281
	1.48	17.9192	1.94373		1.48	17.9204	1.93171
	1.49	17.9091	1.94876		1.49	17.9105	1.93989
	1.5	17.8987	1.95264		1.5	17.8996	1.95212
	1.51	17.888	1.95497		1.51	17.8874	1.97295
	1.52	17.8764	1.96209		1.52	17.8773	1.99075
	1.53	17.866	1.96993		1.53	17.8665	2.00873
	1.54	17.8541	1.98578		1.54	17.8574	2.01853
	1.55	17.8455	2.00118		1.55	17.8485	2.0249
	1.56	17.8344	2.02411		1.56	17.8387	2.03205
	1.57	17.8232	2.04552		1.57	17.8309	2.03749
	1.58	17.8138	2.05546		1.58	17.8212	2.04789
	1.59	17.8039	2.06586		1.59	17.8111	2.06313
	1.6	17.7935	2.07433		1.6	17.8007	2.08011
	1.61	17.7831	2.08295		1.61	17.7917	2.09497
	1.62	17.7741	2.09099		1.62	17.781	2.11214
	1.63	17.7648	2.1001		1.63	17.7718	2.1261
	1.64	17.7563	2.11239		1.64	17.7605	2.14001
	1.65	17.7445	2.13341		1.65	17.7496	2.14969
	1.66	17.7351	2.14351		1.66	17.7401	2.15467
	1.67	17.7279	2.14152		1.67	17.7307	2.15633
	1.68	17.7195	2.13895		1.68	17.7224	2.15485
	1.69	17.7098	2.14311		1.69	17.7143	2.16029
	1.7	17.6997	2.15226		1.7	17.7039	2.17878
	1.71	17.69	2.16388		1.71	17.6933	2.20238
	1.72	17.6796	2.18341		1.72	17.6846	2.22281
	1.73	17.6714	2.19754		1.73	17.674	2.24559
	1.74	17.6609	2.22229		1.74	17.6656	2.25552
	1.75	17.6509	2.24309		1.75	17.6562	2.259
	1.76	17.6401	2.26229		1.76	17.6469	2.26512
	1.77	17.6287	2.2756		1.77	17.6356	2.27708
	1.78	17.6195	2.27542		1.78	17.6244	2.29561
	1.79	17.6088	2.27425		1.79	17.6163	2.30661
	1.8	17.5973	2.27901		1.8	17.6061	2.31427
	1.81	17.5877	2.28346		1.81	17.5973	2.31805
	1.82	17.5769	2.29272		1.82	17.588	2.32859
	1.83	17.5681	2.30436		1.83	17.5776	2.35125
	1.84	17.558	2.32293		1.84	17.5673	2.37808
	1.85	17.5481	2.33552		1.85	17.5594	2.39518
	1.86	17.54	2.34726		1.86	17.5498	2.41356
	1.87	17.5302	2.36195		1.87	17.5404	2.42763
	1.88	17.5205	2.37633		1.88	17.5304	2.43909
	1.89	17.5118	2.38419		1.89	17.5199	2.45051
	1.9	17.5026	2.38902		1.9	17.5116	2.45415
	1.91	17.492	2.39736		1.91	17.5024	2.45562
	1.92	17.4822	2.41122		1.92	17.4912	2.46559
	1.93	17.4721	2.42414		1.93	17.4817	2.47405
	1.94	17.464	2.43104		1.94	17.4695	2.49035
	1.95	17.4545	2.43681		1.95	17.4591	2.50734
	1.96	17.4444	2.44382		1.96	17.4492	2.52225
	1.97	17.4343	2.45174		1.97	17.4408	2.53717
	1.98	17.4254	2.46671		1.98	17.4297	2.55643
	1.99	17.4151	2.48529		1.99	17.4218	2.57107
	2	17.4065	2.50769		2	17.4127	2.58179
	2.01	17.3966	2.52444		2.01	17.4014	2.59164
	2.02	17.3848	2.53936		2.02	17.3929	2.59092
	2.03	17.3762	2.54622		2.03	17.3842	2.59122
	2.04	17.3682	2.54673		2.04	17.3748	2.59697
	2.05	17.3597	2.55016		2.05	17.3654	2.61008
	2.06	17.3506	2.55069		2.06	17.354	2.63238
	2.07	17.3408	2.55575		2.07	17.3463	2.64788
	2.08	17.3306	2.56461		2.08	17.3387	2.6621
	2.09	17.3211	2.57732		2.09	17.3292	2.67615
	2.1	17.3121	2.59329		2.1	17.3205	2.68434
	2.11	17.3031	2.60564		2.11	17.3111	2.69529
	2.12	17.2949	2.61237		2.12	17.3016	2.71211
	2.13	17.2877	2.61517		2.13	17.2904	2.73379
	2.14	17.2759	2.62643		2.14	17.2799	2.75004
	2.15	17.2665	2.63276		2.15	17.2703	2.7546
	2.16	17.2587	2.63867		2.16	17.2596	2.75735
	2.17	17.2503	2.65309		2.17	17.2497	2.75517
	2.18	17.2405	2.67335		2.18	17.2393	2.76451
	2.19	17.2318	2.68671		2.19	17.2289	2.78115
	2.2	17.2212	2.69404		2.2	17.2196	2.79646
	2.21	17.2116	2.69975		2.21	17.2109	2.80718
	2.22	17.2016	2.71029		2.22	17.2009	2.81223
	2.23	17.1919	2.72374		2.23	17.1918	2.80644
	2.24	17.185	2.73536		2.24	17.1832	2.8014
	2.25	17.1761	2.75322		2.25	17.1741	2.81004
	2.26	17.1681	2.7696		2.26	17.1647	2.83794
	2.27	17.1599	2.77778		2.27	17.1559	2.87145
	2.28	17.1486	2.78735		2.28	17.1452	2.90121
	2.29	17.1394	2.7881		2.29	17.1363	2.90919
	2.3	17.1303	2.78623		2.3	17.1219	2.92301
	2.31	17.1225	2.77932		2.31	17.1132	2.9186
	2.32	17.1126	2.78283		2.32	17.1038	2.9134
	2.33	17.1011	2.79902		2.33	17.095	2.92076
	2.34	17.0918	2.81396		2.34	17.0855	2.93954
	2.35	17.0826	2.83541		2.35	17.0766	2.96041
	2.36	17.0731	2.85638		2.36	17.0683	2.98266
	2.37	17.0635	2.87269		2.37	17.0595	3.00639
	2.38	17.0552	2.8817		2.38	17.0534	3.0157
	2.39	17.0446	2.89552		2.39	17.0449	3.02878
	2.4	17.0359	2.90574		2.4	17.0367	3.03538
	2.41	17.0269	2.91368		2.41	17.0286	3.04097
	2.42	17.0171	2.9197		2.42	17.018	3.05161
	2.43	17.0089	2.9203		2.43	17.0095	3.06214
	2.44	16.998	2.92636		2.44	16.9991	3.07513
	2.45	16.989	2.9325		2.45	16.9908	3.07672
	2.46	16.9791	2.93615		2.46	16.9822	3.07335
	2.47	16.969	2.93612		2.47	16.9746	3.07109
	2.48	16.96	2.9371		2.48	16.965	3.07956
	2.49	16.9521	2.94156		2.49	16.9549	3.09415
	2.5	16.9424	2.95923		2.5	16.9452	3.11501
	2.51	16.9332	2.98501		2.51	16.9362	3.1313
	2.52	16.9223	3.01425		2.52	16.9263	3.14324
	2.53	16.9155	3.02738		2.53	16.9175	3.1467
	2.54	16.9066	3.03683		2.54	16.907	3.14308
	2.55	16.8962	3.04066		2.55	16.8961	3.14628
	2.56	16.8879	3.04014		2.56	16.8898	3.15383
	2.57	16.8811	3.03885		2.57	16.8817	3.17754
	2.58	16.8708	3.05313		2.58	16.8723	3.20124
	2.59	16.861	3.07682		2.59	16.8628	3.21811
	2.6	16.8519	3.10177		2.6	16.8535	3.22139
	2.61	16.8416	3.12536		2.61	16.8433	3.22116
	2.62	16.8337	3.1379		2.62	16.8374	3.21608
	2.63	16.8252	3.14157		2.63	16.8298	3.22005
	2.64	16.8176	3.13821		2.64	16.8225	3.227
	2.65	16.8078	3.13485		2.65	16.8122	3.24334
	2.66	16.7977	3.13127		2.66	16.8026	3.26296
	2.67	16.7904	3.13114		2.67	16.7944	3.27938
	2.68	16.7817	3.13432		2.68	16.7866	3.28224
	2.69	16.774	3.13985		2.69	16.7783	3.28243
	2.7	16.765	3.15368		2.7	16.7686	3.2901
	2.71	16.757	3.16484		2.71	16.7612	3.29241
	2.72	16.7471	3.17552		2.72	16.7523	3.29557
	2.73	16.7372	3.18692		2.73	16.7433	3.30814
	2.74	16.7296	3.19106		2.74	16.7337	3.33145
	2.75	16.7206	3.19973		2.75	16.7261	3.34911
	2.76	16.7123	3.21252		2.76	16.7175	3.35896
	2.77	16.7028	3.23838		2.77	16.7071	3.36892
	2.78	16.6951	3.26254		2.78	16.6975	3.36828
	2.79	16.6857	3.27959		2.79	16.6874	3.36791
	2.8	16.6758	3.28158		2.8	16.6782	3.36861
	2.81	16.6693	3.26605		2.81	16.6707	3.3755
	2.82	16.6612	3.25237		2.82	16.6626	3.38583
	2.83	16.6536	3.25327		2.83	16.6556	3.39256
	2.84	16.6438	3.27497		2.84	16.6458	3.40284
	2.85	16.6354	3.30046		2.85	16.638	3.41508
	2.86	16.6274	3.31675		2.86	16.6301	3.42073
	2.87	16.6183	3.32777		2.87	16.6194	3.43169
	2.88	16.6096	3.32874		2.88	16.6104	3.43408
	2.89	16.599	3.32667		2.89	16.602	3.4391
	2.9	16.591	3.32264		2.9	16.5906	3.45041
	2.91	16.5838	3.32639		2.91	16.5819	3.46031
	2.92	16.5754	3.34363		2.92	16.5733	3.47482
	2.93	16.5674	3.36842		2.93	16.5633	3.49797
	2.94	16.5588	3.38713		2.94	16.553	3.52084
	2.95	16.55	3.40503		2.95	16.5438	3.5426
	2.96	16.5425	3.41274		2.96	16.5354	3.54664
	2.97	16.5323	3.41108		2.97	16.5273	3.54056
	2.98	16.5242	3.40738		2.98	16.5177	3.54326
	2.99	16.5172	3.40825		2.99	16.5086	3.55298
	3	16.508	3.41876		3	16.5004	3.56559
	3.01	16.4995	3.4327		3.01	16.4922	3.58284
	3.02	16.4929	3.44164		3.02	16.4844	3.58978
	3.03	16.4808	3.46158		3.03	16.4764	3.59164
	3.04	16.474	3.46743		3.04	16.4682	3.58396
	3.05	16.4649	3.47734		3.05	16.4601	3.5869
	3.06	16.4561	3.48918		3.06	16.4519	3.59049
	3.07	16.4481	3.50213		3.07	16.4418	3.60245
	3.08	16.4419	3.50234		3.08	16.4329	3.61587
	3.09	16.4338	3.50707		3.09	16.4273	3.63288
	3.1	16.4247	3.51839		3.1	16.4179	3.6591
	3.11	16.417	3.52847		3.11	16.4075	3.68213
	3.12	16.4089	3.53817		3.12	16.3994	3.68806
	3.13	16.3998	3.54096		3.13	16.3926	3.68109
	3.14	16.3929	3.53922		3.14	16.3829	3.68467
	3.15	16.3852	3.5392		3.15	16.3736	3.69719
	3.16	16.3771	3.53529		3.16	16.3658	3.71122
	3.17	16.3696	3.53818		3.17	16.3579	3.72675
	3.18	16.3617	3.53926		3.18	16.3502	3.74176
	3.19	16.3545	3.54745		3.19	16.3443	3.74493
	3.2	16.3457	3.57142		3.2	16.3343	3.76073
	3.21	16.3337	3.60704		3.21	16.327	3.7686
	3.22	16.3263	3.62726		3.22	16.3181	3.77847
	3.23	16.3191	3.64091		3.23	16.3103	3.7815
	3.24	16.311	3.65382		3.24	16.3026	3.78835
	3.25	16.3036	3.65988		3.25	16.2947	3.79232
	3.26	16.2959	3.65599		3.26	16.2862	3.78675
	3.27	16.2886	3.64527		3.27	16.2789	3.78124
	3.28	16.2814	3.62743		3.28	16.2705	3.77043
	3.29	16.2771	3.61299		3.29	16.2635	3.76429
	3.3	16.269	3.61559		3.3	16.2553	3.76722
	3.31	16.2609	3.62722		3.31	16.2449	3.78401
	3.32	16.2524	3.64719		3.32	16.236	3.8055
	3.33	16.2461	3.66235		3.33	16.228	3.83609
	3.34	16.2396	3.68277		3.34	16.2168	3.8745
	3.35	16.23	3.70818		3.35	16.209	3.89582
	3.36	16.2215	3.72605		3.36	16.2007	3.90071
	3.37	16.214	3.72718		3.37	16.1922	3.89525
	3.38	16.205	3.71048		3.38	16.1832	3.8935
	3.39	16.1964	3.69306		3.39	16.1735	3.9003
	3.4	16.1894	3.68392		3.4	16.1643	3.92053
	3.41	16.1818	3.68482		3.41	16.1579	3.9362
	3.42	16.1726	3.69375		3.42	16.1481	3.94826
	3.43	16.1639	3.70754		3.43	16.1421	3.93932
	3.44	16.1542	3.72984		3.44	16.1329	3.9325
	3.45	16.1455	3.7465		3.45	16.1245	3.91989
	3.46	16.1384	3.74832		3.46	16.1194	3.90389
	3.47	16.1285	3.7628		3.47	16.1104	3.9061
	3.48	16.1189	3.77316		3.48	16.1004	3.92085
	3.49	16.1106	3.77532		3.49	16.0912	3.94152
	3.5	16.1057	3.76321		3.5	16.0811	3.96622
	3.51	16.1007	3.74941		3.51	16.0737	3.9754
	3.52	16.0916	3.75872		3.52	16.0652	3.98303
	3.53	16.0845	3.77708		3.53	16.0566	3.99626
	3.54	16.0764	3.80459		3.54	16.0502	4.00652
	3.55	16.0696	3.82557		3.55	16.0436	4.00989
	3.56	16.0617	3.83851		3.56	16.0355	4.0154
	3.57	16.0504	3.83785		3.57	16.0293	4.01641
	3.58	16.0429	3.82581		3.58	16.0235	4.02697
	3.59	16.033	3.80622		3.59	16.0152	4.05243
	3.6	16.0262	3.7852		3.6	16.0079	4.07289
	3.61	16.0168	3.77182		3.61	15.9972	4.09842
	3.62	16.0086	3.77986		3.62	15.9886	4.10623
	3.63	16.0003	3.80226		3.63	15.9806	4.09972
	3.64	15.9915	3.84705		3.64	15.9742	4.078
	3.65	15.9844	3.88443		3.65	15.967	4.06175
	3.66	15.9774	3.90551		3.66	15.9593	4.055
	3.67	15.9701	3.91521		3.67	15.9524	4.0518
	3.68	15.9646	3.90979		3.68	15.9458	4.06024
	3.69	15.9584	3.8995		3.69	15.937	4.07192
	3.7	15.9513	3.89372		3.7	15.9279	4.07599
	3.71	15.9416	3.90471		3.71	15.9207	4.06946
	3.72	15.9364	3.90446		3.72	15.9119	4.06608
	3.73	15.9279	3.90646		3.73	15.902	4.07844
	3.74	15.9191	3.90827		3.74	15.8952	4.08403
	3.75	15.9132	3.91086		3.75	15.8844	4.10292
	3.76	15.906	3.91431		3.76	15.8741	4.12513
	3.77	15.8985	3.92431		3.77	15.8658	4.12518
	3.78	15.8903	3.93692		3.78	15.8565	4.11936
	3.79	15.8815	3.94754		3.79	15.8498	4.11188
	3.8	15.875	3.9506		3.8	15.8417	4.1151
	3.81	15.8692	3.94646		3.81	15.834	4.11502
	3.82	15.8611	3.95192		3.82	15.8287	4.10591
	3.83	15.8549	3.95366		3.83	15.821	4.10192
	3.84	15.8478	3.96331		3.84	15.8125	4.10612
	3.85	15.8385	3.97639		3.85	15.8049	4.11831
	3.86	15.8305	3.98194		3.86	15.7957	4.12655
	3.87	15.8219	3.98482		3.87	15.7884	4.12706
	3.88	15.8153	3.98318		3.88	15.7798	4.11497
	3.89	15.8075	3.98368		3.89	15.7721	4.10877
	3.9	15.798	3.99447		3.9	15.7655	4.1033
	3.91	15.7879	4.01051		3.91	15.7579	4.10679
	3.92	15.7805	4.02816		3.92	15.7512	4.12393
	3.93	15.7745	4.03414		3.93	15.7419	4.14781
	3.94	15.7674	4.04093		3.94	15.7333	4.15648
	3.95	15.7603	4.03081		3.95	15.7256	4.15224
	3.96	15.7516	4.01816		3.96	15.7176	4.13958
	3.97	15.7436	4.01694		3.97	15.7088	4.13635
	3.98	15.7374	4.02493		3.98	15.702	4.12695
	3.99	15.7267	4.05458		3.99	15.6941	4.12119
	4	15.719	4.07975		4	15.6868	4.11374
	4.01	15.7111	4.08845		4.01	15.6835	4.10351
	4.02	15.7028	4.08202		4.02	15.6755	4.12293
	4.03	15.6956	4.07478		4.03	15.6666	4.15348
	4.04	15.6893	4.0589		4.04	15.6592	4.16807
	4.05	15.6808	4.05606		4.05	15.6522	4.16981
	4.06	15.673	4.05499		4.06	15.645	4.15785
	4.07	15.6659	4.06773		4.07	15.6392	4.13582
	4.08	15.6573	4.0911		4.08	15.6331	4.13052
	4.09	15.6481	4.10305		4.09	15.6253	4.13907
	4.1	15.6415	4.10013		4.1	15.6169	4.15591
	4.11	15.6353	4.09328		4.11	15.6085	4.16907
	4.12	15.6286	4.087		4.12	15.6013	4.16696
	4.13	15.6199	4.0958		4.13	15.5949	4.14061
	4.14	15.6163	4.09659		4.14	15.587	4.10372
	4.15	15.6072	4.11284		4.15	15.5797	4.05975
	4.16	15.597	4.13265		4.16	15.5722	4.02501
	4.17	15.5924	4.13939		4.17	15.5668	4.01486
	4.18	15.5863	4.1484		4.18	15.5583	4.02876
	4.19	15.5794	4.15937		4.19	15.5516	4.05075
	4.2	15.5749	4.16526		4.2	15.5439	4.08206
	4.21	15.5698	4.17047		4.21	15.5363	4.09681
	4.22	15.5642	4.1637		4.22	15.5288	4.10543
	4.23	15.5573	4.15549		4.23	15.5211	4.08838
	4.24	15.5507	4.14511		4.24	15.5154	4.05921
	4.25	15.5447	4.14121		4.25	15.5076	4.03749
	4.26	15.537	4.15072		4.26	15.5004	4.02938
	4.27	15.5306	4.16894		4.27	15.4942	4.02479
	4.28	15.5208	4.18979		4.28	15.4864	4.03854
	4.29	15.5144	4.20385		4.29	15.4772	4.05891
	4.3	15.5076	4.21418		4.3	15.47	4.06594
	4.31	15.5023	4.2206		4.31	15.4621	4.06726
	4.32	15.4935	4.24014		4.32	15.4526	4.07168
	4.33	15.4867	4.24027		4.33	15.4436	4.07133
	4.34	15.4808	4.24354		4.34	15.4351	4.06712
	4.35	15.4709	4.25161		4.35	15.4284	4.0586
	4.36	15.4623	4.2541		4.36	15.4234	4.04209
	4.37	15.4547	4.23916		4.37	15.4163	4.02971
	4.38	15.4509	4.21749		4.38	15.41	4.0078
	4.39	15.4426	4.20902		4.39	15.4023	3.99227
	4.4	15.4346	4.20732		4.4	15.3966	3.98256
	4.41	15.4256	4.22661		4.41	15.387	3.99723
	4.42	15.4191	4.24591		4.42	15.38	4.00878
	4.43	15.4128	4.26591		4.43	15.3727	4.01657
	4.44	15.4064	4.28514		4.44	15.3643	4.01426
	4.45	15.3989	4.29833		4.45	15.356	4.00179
	4.46	15.3899	4.30989		4.46	15.3487	3.98621
	4.47	15.3783	4.31745		4.47	15.3412	3.9705
	4.48	15.3727	4.296		4.48	15.3328	3.96079
	4.49	15.3647	4.27955		4.49	15.3252	3.95235
	4.5	15.3585	4.26335		4.5	15.3164	3.9603
	4.51	15.351	4.25283		4.51	15.3094	3.96659
	4.52	15.3438	4.25345		4.52	15.3021	3.98099
	4.53	15.3388	4.26772		4.53	15.2948	3.991
	4.54	15.3305	4.28498		4.54	15.2898	3.98683
	4.55	15.3232	4.2941		4.55	15.2837	3.97827
	4.56	15.3146	4.30888		4.56	15.275	3.96997
	4.57	15.3059	4.32821		4.57	15.2668	3.96455
	4.58	15.3001	4.33162		4.58	15.2574	3.95945
	4.59	15.294	4.31985		4.59	15.2485	3.95506
	4.6	15.2874	4.30085		4.6	15.2417	3.9493
	4.61	15.28	4.28608		4.61	15.2355	3.94544
	4.62	15.2727	4.29269		4.62	15.2283	3.94563
	4.63	15.2667	4.31335		4.63	15.2222	3.94356
	4.64	15.2602	4.35506		4.64	15.2146	3.94887
	4.65	15.2536	4.38973		4.65	15.2071	3.95412
	4.66	15.2474	4.39986		4.66	15.2023	3.94414
	4.67	15.2407	4.39969		4.67	15.196	3.92884
	4.68	15.2325	4.39207		4.68	15.1889	3.92051
	4.69	15.2251	4.38027		4.69	15.1842	3.90292
	4.7	15.2185	4.35277		4.7	15.1796	3.8798
	4.71	15.2125	4.33456		4.71	15.1709	3.87463
	4.72	15.2038	4.33427		4.72	15.1614	3.86861
	4.73	15.197	4.34599		4.73	15.1548	3.85687
	4.74	15.1888	4.36756		4.74	15.1477	3.8436
	4.75	15.1819	4.38131		4.75	15.1396	3.84045
	4.76	15.175	4.38336		4.76	15.1329	3.85027
	4.77	15.1674	4.38196		4.77	15.1255	3.86869
	4.78	15.1602	4.3777		4.78	15.117	3.89289
	4.79	15.1545	4.38266		4.79	15.1116	3.90357
	4.8	15.1473	4.39722		4.8	15.1041	3.90204
	4.81	15.1367	4.41363		4.81	15.0954	3.90352
	4.82	15.1313	4.40219		4.82	15.0878	3.89911
	4.83	15.1249	4.39013		4.83	15.0829	3.89304
	4.84	15.1195	4.38234		4.84	15.0756	3.89358
	4.85	15.1139	4.3936		4.85	15.0686	3.89694
	4.86	15.1066	4.41032		4.86	15.0594	3.89076
	4.87	15.101	4.43415		4.87	15.0535	3.86167
	4.88	15.0923	4.4499		4.88	15.0452	3.83117
	4.89	15.0843	4.45385		4.89	15.0375	3.8096
	4.9	15.0769	4.46167		4.9	15.0311	3.79404
	4.91	15.0713	4.46245		4.91	15.0249	3.78582
	4.92	15.0625	4.46412		4.92	15.0159	3.79029
	4.93	15.0575	4.45943		4.93	15.0084	3.78634
	4.94	15.053	4.44305		4.94	15.002	3.78355
	4.95	15.0467	4.42513		4.95	14.9934	3.78898
	4.96	15.0405	4.41863		4.96	14.9863	3.7937
	4.97	15.0352	4.4153		4.97	14.9794	3.79682
	4.98	15.0259	4.43656		4.98	14.9707	3.80063
	4.99	15.0176	4.46268		4.99	14.962	3.79997
	5	15.0094	4.47923		5	14.9544	3.79131
	5.01	15.0033	4.48879		5.01	14.9468	3.77516
	5.02	14.9954	4.49534		5.02	14.9391	3.75831
	5.03	14.9887	4.49697		5.03	14.9313	3.74058
	5.04	14.9824	4.50886		5.04	14.9226	3.73092
	5.05	14.9775	4.51009		5.05	14.915	3.73944
	5.06	14.9687	4.51478		5.06	14.9097	3.75089
	5.07	14.9629	4.51204		5.07	14.9033	3.75866
	5.08	14.9575	4.51123		5.08	14.8952	3.75794
	5.09	14.9508	4.52326		5.09	14.886	3.75095
	5.1	14.9461	4.52554		5.1	14.8803	3.72601
	5.11	14.9388	4.52646		5.11	14.8726	3.71054
	5.12	14.9319	4.51741		5.12	14.8675	3.69075
	5.13	14.9256	4.50311		5.13	14.8611	3.67341
	5.14	14.9197	4.48741		5.14	14.8543	3.66164
	5.15	14.9121	4.47297		5.15	14.8488	3.64479
	5.16	14.905	4.46435		5.16	14.8405	3.6352
	5.17	14.8981	4.46192		5.17	14.8336	3.62533
	5.18	14.8918	4.45659		5.18	14.8265	3.62136
	5.19	14.8863	4.45392		5.19	14.8184	3.63252
	5.2	14.8793	4.46108		5.2	14.8117	3.64445
	5.21	14.872	4.46787		5.21	14.8048	3.65795
	5.22	14.8676	4.46861		5.22	14.7965	3.66604
	5.23	14.86	4.48813		5.23	14.789	3.6661
	5.24	14.853	4.50809		5.24	14.7811	3.65493
	5.25	14.8467	4.52048		5.25	14.7739	3.6395
	5.26	14.8415	4.52602		5.26	14.767	3.61712
	5.27	14.834	4.53995		5.27	14.7596	3.5952
	5.28	14.8272	4.54175		5.28	14.7549	3.56968
	5.29	14.8213	4.54205		5.29	14.7466	3.56197
	5.3	14.8138	4.5496		5.3	14.7397	3.56204
	5.31	14.8066	4.56023		5.31	14.7338	3.57011
	5.32	14.7998	4.56846		5.32	14.7291	3.57888
	5.33	14.7924	4.57475		5.33	14.7203	3.58775
	5.34	14.7825	4.58026		5.34	14.7153	3.58901
	5.35	14.7752	4.58503		5.35	14.7092	3.5882
	5.36	14.7694	4.57303		5.36	14.7016	3.5804
	5.37	14.7603	4.56894		5.37	14.6949	3.57242
	5.38	14.752	4.58193		5.38	14.688	3.56216
	5.39	14.7455	4.60099		5.39	14.6803	3.55274
	5.4	14.7372	4.61316		5.4	14.6722	3.54101
	5.41	14.7285	4.61946		5.41	14.6651	3.52158
	5.42	14.7234	4.61983		5.42	14.6572	3.50331
	5.43	14.7167	4.62664		5.43	14.6499	3.49493
	5.44	14.7094	4.64192		5.44	14.6425	3.49226
	5.45	14.7028	4.65348		5.45	14.6353	3.49661
	5.46	14.6955	4.65803		5.46	14.6268	3.5009
	5.47	14.6879	4.64917		5.47	14.6207	3.49544
	5.48	14.68	4.62098		5.48	14.6134	3.48837
	5.49	14.6745	4.59292		5.49	14.6083	3.47953
	5.5	14.6675	4.58651		5.5	14.6021	3.47264
	5.51	14.6615	4.60216		5.51	14.5966	3.46758
	5.52	14.655	4.62763		5.52	14.5898	3.46616
	5.53	14.6498	4.65121		5.53	14.5817	3.46684
	5.54	14.6426	4.66413		5.54	14.5747	3.46047
	5.55	14.6364	4.67292		5.55	14.5681	3.4544
	5.56	14.6282	4.68701		5.56	14.5612	3.44607
	5.57	14.6242	4.68956		5.57	14.5544	3.43896
	5.58	14.6184	4.68644		5.58	14.547	3.43371
	5.59	14.6123	4.67639		5.59	14.5406	3.43116
	5.6	14.6072	4.65248		5.6	14.5347	3.42449
	5.61	14.5994	4.65362		5.61	14.5302	3.41276
	5.62	14.5929	4.66155		5.62	14.5196	3.41381
	5.63	14.5885	4.67956		5.63	14.5122	3.40429
	5.64	14.5822	4.70308		5.64	14.5046	3.39339
	5.65	14.5757	4.71226		5.65	14.4978	3.37989
	5.66	14.57	4.69451		5.66	14.4901	3.37054
	5.67	14.5624	4.67493		5.67	14.4824	3.36612
	5.68	14.5562	4.65629		5.68	14.4753	3.35372
	5.69	14.5489	4.65045		5.69	14.4676	3.35201
	5.7	14.5393	4.65464		5.7	14.4603	3.35252
	5.71	14.5312	4.6604		5.71	14.4544	3.35494
	5.72	14.5254	4.66194		5.72	14.4463	3.36697
	5.73	14.5203	4.66373		5.73	14.4388	3.37165
	5.74	14.515	4.66288		5.74	14.4316	3.37475
	5.75	14.5097	4.65726		5.75	14.4235	3.3702
	5.76	14.504	4.65514		5.76	14.4171	3.36787
	5.77	14.4985	4.65899		5.77	14.4084	3.3664
	5.78	14.4913	4.65806		5.78	14.4034	3.35511
	5.79	14.4855	4.64901		5.79	14.3947	3.35702
	5.8	14.4765	4.64839		5.8	14.3861	3.35478
	5.81	14.4705	4.64214		5.81	14.3789	3.3465
	5.82	14.4642	4.6459		5.82	14.373	3.33133
	5.83	14.4575	4.66132		5.83	14.3655	3.32716
	5.84	14.4503	4.68071		5.84	14.3592	3.31789
	5.85	14.4445	4.67469		5.85	14.35	3.33328
	5.86	14.4368	4.66341		5.86	14.3437	3.34586
	5.87	14.4319	4.65082		5.87	14.3376	3.35404
	5.88	14.4238	4.65276		5.88	14.3307	3.35641
	5.89	14.4168	4.66574		5.89	14.3233	3.35268
	5.9	14.4112	4.68793		5.9	14.3164	3.33899
	5.91	14.4077	4.70246		5.91	14.3099	3.32604
	5.92	14.4017	4.70415		5.92	14.3025	3.3152
	5.93	14.3969	4.69139		5.93	14.2963	3.30894
	5.94	14.39	4.68248		5.94	14.2904	3.29897
	5.95	14.3836	4.67742		5.95	14.2835	3.30082
	5.96	14.3772	4.68264		5.96	14.2767	3.30827
	5.97	14.3681	4.68955		5.97	14.2708	3.31269
	5.98	14.3637	4.67091		5.98	14.2631	3.32681
	5.99	14.358	4.65961		5.99	14.2562	3.33564
	6	14.3532	4.6552		6	14.2488	3.33515
	6.01	14.3467	4.67665		6.01	14.2413	3.32562
	6.02	14.3393	4.70572		6.02	14.2357	3.30918
	6.03	14.3316	4.725		6.03	14.2298	3.29303
	6.04	14.3251	4.72083		6.04	14.2243	3.28311
	6.05	14.3193	4.70228		6.05	14.2166	3.28378
	6.06	14.3103	4.6854		6.06	14.2101	3.28991
	6.07	14.3036	4.66861		6.07	14.2023	3.3054
	6.08	14.2969	4.66012		6.08	14.1957	3.31766
	6.09	14.2888	4.6545		6.09	14.1885	3.33073
	6.1	14.2822	4.65167		6.1	14.1823	3.33328
	6.11	14.2761	4.6558		6.11	14.1755	3.33356
	6.12	14.273	4.66546		6.12	14.1699	3.32512
	6.13	14.2666	4.69027		6.13	14.1623	3.31894
	6.14	14.2619	4.70965		6.14	14.1569	3.31215
	6.15	14.2563	4.71308		6.15	14.149	3.31372
	6.16	14.2507	4.69736		6.16	14.1421	3.31933
	6.17	14.2445	4.67495		6.17	14.1351	3.32074
	6.18	14.2412	4.65338		6.18	14.1279	3.32589
	6.19	14.2343	4.65118		6.19	14.1216	3.32081
	6.2	14.2272	4.65709		6.2	14.1154	3.3143
	6.21	14.2225	4.65845		6.21	14.1079	3.31595
	6.22	14.2175	4.67171		6.22	14.1036	3.31452
	6.23	14.2118	4.68199		6.23	14.095	3.333
	6.24	14.2079	4.68318		6.24	14.0884	3.34356
	6.25	14.2017	4.68157		6.25	14.0821	3.34768
	6.26	14.1936	4.68042		6.26	14.0751	3.34845
	6.27	14.1866	4.68617		6.27	14.0685	3.34639
	6.28	14.1808	4.6968		6.28	14.0613	3.34182
	6.29	14.174	4.70947		6.29	14.0561	3.32863
	6.3	14.1656	4.71786		6.3	14.0489	3.32337
	6.31	14.1614	4.69607		6.31	14.0421	3.31828
	6.32	14.1564	4.6649		6.32	14.0359	3.31022
	6.33	14.1494	4.63159		6.33	14.028	3.30747
	6.34	14.1404	4.60851		6.34	14.0197	3.31222
	6.35	14.1337	4.60462		6.35	14.012	3.32078
	6.36	14.1251	4.61972		6.36	14.0049	3.33039
	6.37	14.1166	4.6435		6.37	13.9968	3.33509
	6.38	14.1081	4.66371		6.38	13.9901	3.34003
	6.39	14.1029	4.67498		6.39	13.9846	3.34629
	6.4	14.0958	4.67345		6.4	13.9772	3.35642
	6.41	14.0909	4.66761		6.41	13.9691	3.37216
	6.42	14.0835	4.66915		6.42	13.9625	3.37852
	6.43	14.0789	4.66642		6.43	13.9554	3.38035
	6.44	14.0725	4.66059		6.44	13.9496	3.37317
	6.45	14.0669	4.65814		6.45	13.9436	3.36706
	6.46	14.0618	4.65133		6.46	13.9382	3.36836
	6.47	14.0549	4.64496		6.47	13.9315	3.36865
	6.48	14.0487	4.63447		6.48	13.9241	3.36758
	6.49	14.0419	4.62405		6.49	13.9172	3.36241
	6.5	14.0351	4.62236		6.5	13.9106	3.3552
	6.51	14.0285	4.62963		6.51	13.9027	3.34479
	6.52	14.022	4.65139		6.52	13.8956	3.34077
	6.53	14.0175	4.66322		6.53	13.8896	3.33752
	6.54	14.0101	4.67493		6.54	13.8807	3.35062
	6.55	14.0044	4.66894		6.55	13.8742	3.36672
	6.56	13.9975	4.66132		6.56	13.8659	3.39015
	6.57	13.9898	4.66172		6.57	13.8597	3.4045
	6.58	13.9816	4.65279		6.58	13.8517	3.41756
	6.59	13.9746	4.63903		6.59	13.8473	3.41776
	6.6	13.9649	4.63876		6.6	13.8402	3.41695
	6.61	13.9608	4.63993		6.61	13.8352	3.40836
	6.62	13.956	4.65501		6.62	13.8288	3.40474
	6.63	13.9505	4.67877		6.63	13.8234	3.39765
	6.64	13.9431	4.69374		6.64	13.8165	3.39584
	6.65	13.9405	4.68345		6.65	13.8121	3.38327
	6.66	13.9322	4.66873		6.66	13.8051	3.38036
	6.67	13.9237	4.65428		6.67	13.7992	3.37056
	6.68	13.9201	4.6296		6.68	13.791	3.36962
	6.69	13.9108	4.62819		6.69	13.7857	3.3774
	6.7	13.9031	4.62748		6.7	13.779	3.39048
	6.71	13.8964	4.6355		6.71	13.7725	3.40217
	6.72	13.8916	4.64307		6.72	13.766	3.41352
	6.73	13.8852	4.65113		6.73	13.7577	3.42435
	6.74	13.8772	4.67162		6.74	13.7508	3.42774
	6.75	13.873	4.68371		6.75	13.7425	3.44106
	6.76	13.868	4.68531		6.76	13.7364	3.44113
	6.77	13.8627	4.68475		6.77	13.7287	3.44472
	6.78	13.8591	4.67239		6.78	13.7236	3.44248
	6.79	13.8532	4.67116		6.79	13.7162	3.44891
	6.8	13.8465	4.67639		6.8	13.7099	3.45662
	6.81	13.8404	4.67333		6.81	13.7023	3.4698
	6.82	13.8323	4.67326		6.82	13.6958	3.47964
	6.83	13.8267	4.65548		6.83	13.69	3.47728
	6.84	13.8202	4.63498		6.84	13.684	3.48235
	6.85	13.8165	4.61901		6.85	13.6771	3.48684
	6.86	13.8085	4.62639		6.86	13.6708	3.48597
	6.87	13.8025	4.64483		6.87	13.6651	3.48753
	6.88	13.7975	4.65447		6.88	13.6575	3.49808
	6.89	13.7913	4.65466		6.89	13.6507	3.50618
	6.9	13.7855	4.63827		6.9	13.6431	3.5132
	6.91	13.778	4.61838		6.91	13.6347	3.52644
	6.92	13.773	4.60073		6.92	13.6268	3.53079
	6.93	13.7644	4.60505		6.93	13.6201	3.52757
	6.94	13.758	4.62121		6.94	13.613	3.5164
	6.95	13.7509	4.63843		6.95	13.6069	3.50835
	6.96	13.745	4.64974		6.96	13.6023	3.49302
	6.97	13.7383	4.65213		6.97	13.5951	3.49036
	6.98	13.7329	4.6412		6.98	13.5886	3.48065
	6.99	13.7264	4.62732		6.99	13.5825	3.47263
	7	13.7192	4.61635		7	13.5786	3.46305

## Sheet: Figure 2ab
Figure 2ab	surface			interior
	pressure (GPa)	temperature (10^3 K)	density (gcc)	pressure (GPa)	temperature (10^3 K)	density (gcc)
	0.218718	0.297442	19.0935	1.29642	0.304903	19.1607
	0.214843	0.297295	19.0931	1.31036	0.30525	19.1616
	0.212753	0.298407	19.0929	1.32846	0.303808	19.1624
	0.211248	0.300192	19.093	1.35556	0.301673	19.1632
	0.212765	0.30214	19.0931	1.37831	0.298898	19.1639
	0.21803	0.303154	19.0934	1.39392	0.296819	19.1646
	0.230765	0.302977	19.0941	1.40104	0.296316	19.1653
	0.245361	0.301528	19.0947	1.39958	0.29738	19.1659
	0.262266	0.29936	19.0956	1.3897	0.299572	19.1665
	0.27461	0.297253	19.0964	1.37554	0.302453	19.167
	0.276858	0.296679	19.0971	1.36027	0.304895	19.1675
	0.264074	0.298048	19.0979	1.3425	0.306273	19.1678
	0.231591	0.301085	19.0982	1.31816	0.306125	19.1679
	0.184773	0.303405	19.098	1.28818	0.305522	19.1677
	0.146545	0.306048	19.0975	1.26939	0.304638	19.1672
	0.152932	0.306844	19.0964	1.29873	0.303253	19.1665
	0.283439	0.305215	19.0949	1.44784	0.301991	19.1654
	0.626392	0.303131	19.0927	1.8101	0.301825	19.1642
	1.20177	0.302339	19.0898	2.40662	0.303534	19.1627
	2.16145	0.301677	19.0865	3.37851	0.30546	19.161
	3.372	0.303308	19.0831	4.60023	0.309684	19.1593
	4.41419	0.306526	19.0795	5.69888	0.312032	19.1578
	5.90664	0.309407	19.0758	7.2286	0.313881	19.1564
	8.15037	0.31363	19.0718	9.4848	0.314612	19.1551
	10.6169	0.318035	19.0682	11.9832	0.315454	19.154
	13.3518	0.323154	19.0649	14.7482	0.317913	19.1529
	16.466	0.326099	19.0618	17.8699	0.321352	19.1519
	19.798	0.325857	19.0592	21.185	0.327257	19.1512
	23.1489	0.329833	19.057	24.5323	0.332989	19.1504
	26.4461	0.338471	19.0556	27.8248	0.34342	19.1497
	29.7037	0.348907	19.0548	31.071	0.356082	19.149
	32.884	0.363901	19.0547	34.2551	0.367459	19.1486
	35.6566	0.381468	19.0551	37.0228	0.38186	19.1481
	38.1032	0.400803	19.0564	39.4699	0.396571	19.1477
	39.4084	0.419397	19.0586	40.7102	0.412642	19.1471
	41.0275	0.433517	19.0616	42.2614	0.429355	19.1463
	42.3277	0.443416	19.0653	43.4856	0.442787	19.1454
	43.3259	0.453458	19.0701	44.3913	0.452694	19.1442
	44.0819	0.464316	19.0761	45.0428	0.461284	19.143
	44.6518	0.476329	19.0826	45.507	0.469866	19.142
	45.0734	0.493378	19.0889	45.8283	0.484782	19.141
	45.3967	0.511848	19.0954	46.0428	0.501961	19.14
	45.6559	0.528816	19.1023	46.1866	0.518379	19.1392
	45.8456	0.544646	19.1074	46.2824	0.534295	19.1383
	46.0053	0.555152	19.1118	46.3491	0.550283	19.1377
	46.1264	0.568272	19.1153	46.4071	0.561599	19.137
	46.2283	0.578978	19.1182	46.4582	0.568933	19.1366
	46.2841	0.587335	19.119	46.4963	0.580688	19.1364
	46.3102	0.605804	19.1195	46.5293	0.596201	19.1366
	46.3018	0.62444	19.1182	46.5588	0.610197	19.1368
	46.2706	0.64497	19.1158	46.5849	0.624647	19.1373
	46.2253	0.657794	19.1111	46.6106	0.639169	19.1377
	46.1682	0.67092	19.1049	46.6346	0.655357	19.1381
	46.0924	0.679902	19.0968	46.6721	0.667145	19.1388
	45.9894	0.689958	19.0866	46.7081	0.678212	19.1395
	45.8788	0.699686	19.0764	46.7343	0.690842	19.1399
	45.7263	0.71483	19.0646	46.7532	0.705491	19.1398
	45.5515	0.730822	19.0512	46.7717	0.720746	19.1397
	45.3444	0.748671	19.0361	46.7879	0.737192	19.1396
	45.12	0.764914	19.0191	46.8004	0.751849	19.1392
	44.8824	0.780396	19.0009	46.8035	0.767822	19.1385
	44.6199	0.793432	18.9806	46.8094	0.784502	19.1379
	44.3475	0.803253	18.9593	46.8198	0.802655	19.1375
	44.0369	0.81123	18.9351	46.84	0.816153	19.1373
	43.6901	0.821937	18.9088	46.8696	0.826668	19.1376
	43.3139	0.835349	18.881	46.9088	0.837965	19.1381
	42.9019	0.848368	18.8508	46.9576	0.848125	19.1393
	42.4661	0.862347	18.819	47.0099	0.860275	19.1407
	42.0104	0.876376	18.785	47.0573	0.875366	19.1423
	41.5214	0.88998	18.7481	47.1117	0.889456	19.1444
	41.0043	0.898179	18.7082	47.153	0.908932	19.1464
	40.4619	0.904022	18.6658	47.2	0.925429	19.1486
	39.8584	0.914899	18.6211	47.2517	0.942504	19.1512
	39.1816	0.927983	18.5732	47.3167	0.955825	19.154
	38.4282	0.944499	18.5221	47.3849	0.967271	19.1568
	37.625	0.959649	18.4684	47.4581	0.973894	19.1594
	36.7856	0.971172	18.4118	47.5218	0.984892	19.1621
	35.9331	0.97487	18.3527	47.5716	0.999623	19.1647
	35.0456	0.976761	18.2905	47.5992	1.0192	19.1667
	34.1234	0.982101	18.2259	47.6189	1.03854	19.1685
	33.1761	0.987436	18.1588	47.6337	1.05736	19.1697
	32.2219	0.994517	18.0906	47.6505	1.07295	19.1705
	31.2309	1.00528	18.02	47.6764	1.08333	19.1708
	30.2358	1.01531	17.9472	47.7141	1.0904	19.1709
	29.2569	1.0247	17.8734	47.7599	1.09469	19.1711
	28.2828	1.0325	17.7983	47.7944	1.09947	19.1712
	27.3233	1.04002	17.723	47.8098	1.1136	19.1715
	26.355	1.04495	17.6456	47.8061	1.13396	19.1717
	25.4367	1.04717	17.5702	47.7891	1.15866	19.1719
	24.5243	1.05735	17.4942	47.7676	1.18487	19.1719
	23.6428	1.06412	17.4194	47.7609	1.20552	19.1718
	22.7998	1.07206	17.3459	47.7689	1.2232	19.1715
	22.0047	1.07799	17.2758	47.8094	1.22964	19.1714
	21.2429	1.08498	17.2067	47.8586	1.23587	19.1716
	20.5459	1.09463	17.1431	47.9068	1.24227	19.1719
	19.905	1.10463	17.084	47.9357	1.25558	19.1722
	19.3574	1.1112	17.0333	47.9506	1.2702	19.1727
	18.8215	1.12017	16.9834	47.9576	1.28449	19.1731
	18.3366	1.13256	16.9385	47.9656	1.29751	19.1734
	17.8248	1.13975	16.8901	47.9909	1.30578	19.1738
	17.3732	1.14202	16.8463	48.0208	1.31709	19.1743
	16.9662	1.14916	16.8066	48.0631	1.32448	19.1746
	16.5438	1.15081	16.7638	48.1013	1.32719	19.1743
	16.1345	1.14961	16.7213	48.1213	1.33868	19.1739
	15.6903	1.15379	16.6754	48.1256	1.35369	19.1733
	15.2334	1.16412	16.6287	48.1028	1.37526	19.1725
	14.6955	1.1783	16.5749	48.0819	1.39717	19.1721
	14.1245	1.1918	16.5178	48.0592	1.41706	19.1718
	13.5647	1.19926	16.4596	48.0401	1.4362	19.1717
	12.9894	1.20559	16.3989	48.0403	1.44912	19.1718
	12.4233	1.20828	16.3373	48.0581	1.46037	19.1716
	11.8386	1.21221	16.2722	48.0715	1.47194	19.1712
	11.2665	1.21042	16.2075	48.1018	1.47873	19.1707
	10.6829	1.21526	16.1434	48.1191	1.48642	19.1699
	10.1011	1.21801	16.0792	48.1152	1.50023	19.169
	9.53434	1.21934	16.0154	48.1054	1.51385	19.1681
	8.98997	1.22331	15.954	48.0866	1.52973	19.1671
	8.45647	1.22671	15.894	48.0737	1.54049	19.1658
	7.92772	1.22979	15.8349	48.056	1.5529	19.1643
	7.40697	1.23455	15.7771	48.0412	1.56394	19.1626
	6.91035	1.23896	15.7228	48.0253	1.57509	19.1607
	6.39105	1.24055	15.6674	48.0046	1.59066	19.1588
	5.87347	1.24612	15.6118	47.9864	1.60331	19.1568
	5.36906	1.24632	15.5606	47.965	1.61249	19.1545
	4.85918	1.2498	15.5088	47.9443	1.62539	19.1523
	4.37472	1.25957	15.4602	47.9229	1.63983	19.1501
	3.93074	1.26858	15.4154	47.9001	1.65938	19.1482
	3.50592	1.27915	15.3723	47.8848	1.67202	19.1462
	3.11875	1.29017	15.3319	47.8855	1.68206	19.1448
	2.76646	1.29327	15.2915	47.8881	1.6897	19.1437
	2.42837	1.29794	15.2531	47.895	1.6979	19.1431
	2.08347	1.29624	15.2153	47.9045	1.70436	19.1426
	1.7285	1.30603	15.1769	47.9136	1.71149	19.1425
	1.37927	1.31829	15.1427	47.9166	1.72583	19.1425
	1.07464	1.32869	15.1116	47.9365	1.73733	19.1426
	0.811922	1.33747	15.0836	47.9688	1.74374	19.143
	0.581077	1.34822	15.0578	48.0007	1.75311	19.1436
	0.401272	1.358	15.0346	48.0226	1.76611	19.1444
	0.214668	1.36396	15.0129	48.0352	1.78296	19.1455
	0.0420375	1.36023	14.9901	48.0435	1.80486	19.1467
	-0.137242	1.3659	14.9665	48.0608	1.8257	19.1485
	-0.300283	1.37197	14.9449	48.0903	1.84207	19.1504
	-0.44534	1.37856	14.9235	48.1131	1.86174	19.1523
	-0.619644	1.3873	14.8979	48.1362	1.87568	19.1537
	-0.81364	1.39515	14.8724	48.1733	1.88599	19.1558
	-1.01464	1.40478	14.8439	48.2073	1.89775	19.158
	-1.20035	1.40839	14.8196	48.2485	1.905	19.1595
	-1.3958	1.41129	14.7941	48.287	1.9136	19.1607
	-1.58833	1.42079	14.7706	48.3386	1.91638	19.1617
	-1.7679	1.42724	14.7472	48.3718	1.92755	19.1617
	-1.92673	1.43816	14.7272	48.3871	1.93531	19.1613
	-2.07331	1.44331	14.7064	48.3796	1.9542	19.161
	-2.21066	1.44904	14.6852	48.3449	1.98118	19.1601
	-2.34673	1.45081	14.6634	48.3236	1.99934	19.1592
	-2.4679	1.45232	14.643	48.3113	2.01519	19.1584
	-2.59373	1.46258	14.6246	48.3072	2.01992	19.1567
	-2.69602	1.4725	14.6107	48.3152	2.02473	19.1554
	-2.77322	1.48979	14.6015	48.3229	2.03367	19.1545
	-2.82921	1.50256	14.5949	48.3354	2.03509	19.1533
	-2.86604	1.51228	14.5888	48.3489	2.04551	19.1525
	-2.87775	1.5214	14.5857	48.3533	2.05768	19.1517
	-2.89576	1.5333	14.5819	48.3548	2.06825	19.1513
	-2.8921	1.54512	14.5817	48.3355	2.08335	19.1506
	-2.88356	1.55575	14.5818	48.3127	2.10127	19.1502
	-2.89199	1.57231	14.5815	48.3018	2.1203	19.1504
	-2.88792	1.58528	14.5834	48.3012	2.14122	19.1505
	-2.85586	1.5985	14.589	48.3291	2.15308	19.1505
	-2.86195	1.60461	14.5896	48.3888	2.1557	19.1511
	-2.86132	1.61384	14.5868	48.4474	2.15698	19.1512
	-2.83462	1.61983	14.5882	48.485	2.16339	19.1511
	-2.83089	1.6208	14.5891	48.4984	2.17474	19.1504
	-2.85335	1.63422	14.5895	48.4983	2.19418	19.1504
	-2.87349	1.63954	14.592	48.4926	2.21647	19.1508
	-2.91191	1.64908	14.5897	48.4864	2.23308	19.151
	-2.93477	1.65491	14.5915	48.506	2.24811	19.152
	-2.96463	1.66196	14.5911	48.5667	2.24861	19.1534
	-2.99578	1.67619	14.5881	48.6372	2.24778	19.1542
	-3.02092	1.68927	14.5872	48.7017	2.25168	19.1553
	-3.03221	1.70002	14.5881	48.7271	2.26833	19.156
	-3.04053	1.70697	14.5896	48.725	2.29718	19.1574
	-3.0243	1.71155	14.5949	48.7231	2.3177	19.1581
	-2.99935	1.71311	14.5985	48.7522	2.33747	19.1595
	-2.9775	1.72028	14.601	48.8045	2.34676	19.1601
	-2.96053	1.728	14.6033	48.8726	2.35387	19.1615
	-2.93971	1.73686	14.6043	48.9221	2.36325	19.1625
	-2.91872	1.74789	14.6074	48.9508	2.37667	19.1635
	-2.89814	1.75667	14.6101	48.9735	2.38399	19.1643
	-2.88113	1.76969	14.6142	48.9798	2.40142	19.1648
	-2.8619	1.77747	14.6186	48.9969	2.41824	19.1659
	-2.83904	1.79195	14.623	49.023	2.43628	19.1669
	-2.81996	1.81665	14.6283	49.0693	2.44731	19.1678
	-2.79529	1.82841	14.6315	49.1437	2.44653	19.1683
	-2.77711	1.84303	14.6321	49.2258	2.44755	19.1685
	-2.68672	1.85147	14.6397	49.3019	2.45198	19.169
	-2.60875	1.87075	14.6502	49.3454	2.46173	19.1693
	-2.55743	1.88061	14.6549	49.3644	2.48396	19.1703
	-2.48605	1.89154	14.6641	49.3678	2.50074	19.1711
	-2.42459	1.90335	14.6714	49.3746	2.51958	19.1722
	-2.36823	1.91566	14.6798	49.3838	2.53192	19.1725
	-2.32455	1.93046	14.6844	49.3915	2.55322	19.1726
	-2.28549	1.9379	14.6843	49.4196	2.56609	19.1727
	-2.24353	1.93963	14.6845	49.45	2.57144	19.1724
	-2.19778	1.94283	14.6838	49.473	2.59126	19.1716
	-2.14112	1.94357	14.6827	49.507	2.5998	19.1709
	-2.07512	1.94238	14.6826	49.5237	2.6114	19.1695
	-2.01174	1.94021	14.6826	49.5388	2.62478	19.168
	-1.9508	1.94067	14.6832	49.5626	2.63269	19.1677
	-1.90648	1.94812	14.6846	49.5804	2.64516	19.1678
	-1.90153	1.96355	14.6853	49.5701	2.65473	19.1667
	-1.912	1.98687	14.6876	49.5648	2.66672	19.1667
	-1.94688	2.00757	14.6916	49.5522	2.68297	19.1666
	-1.99029	2.02872	14.6951	49.5437	2.69708	19.1668
	-2.0332	2.04886	14.6976	49.5243	2.71242	19.1663
	-2.05804	2.06674	14.7014	49.5099	2.73369	19.1658
	-2.03427	2.07429	14.7085	49.5168	2.75239	19.1646
	-2.0024	2.08345	14.7128	49.5651	2.75765	19.1629
	-1.96738	2.07297	14.7131	49.6623	2.74678	19.1619
	-1.93704	2.07185	14.7171	49.7265	2.74111	19.1599
	-1.8976	2.07863	14.7192	49.7478	2.74112	19.1584
	-1.86505	2.08035	14.7216	49.6906	2.76074	19.1559
	-1.83303	2.09566	14.7259	49.6167	2.78868	19.1542
	-1.80032	2.10201	14.7313	49.5716	2.80309	19.153
	-1.77665	2.10824	14.7396	49.5855	2.80907	19.1524
	-1.75236	2.12044	14.7467	49.6412	2.80853	19.1527
	-1.7283	2.13847	14.7542	49.7169	2.79893	19.1525
	-1.70256	2.15673	14.763	49.8015	2.79654	19.1526
	-1.68177	2.17747	14.7723	49.8503	2.80771	19.1537
	-1.65045	2.20336	14.7817	49.8218	2.83054	19.154
	-1.60583	2.22	14.7913	49.7741	2.85791	19.1551
	-1.53879	2.22954	14.8014	49.7335	2.88598	19.1555
	-1.46668	2.24194	14.8124	49.7659	2.88981	19.1567
	-1.37579	2.24553	14.8237	49.8385	2.9009	19.1589
	-1.27983	2.24931	14.8333	49.9162	2.90062	19.1601
	-1.18851	2.25274	14.8434	50.0031	2.902	19.162
	-1.10208	2.25042	14.8533	50.0771	2.91111	19.1651
	-1.04349	2.25503	14.8617	50.108	2.92507	19.1676
	-1.00457	2.25972	14.8696	50.129	2.94428	19.171
	-0.981088	2.26432	14.8737	50.142	2.96663	19.1744
	-0.974774	2.28111	14.8759	50.163	2.99142	19.1784
	-0.956801	2.28884	14.8807	50.2235	3.00197	19.1826
	-0.934156	2.30804	14.8818	50.3011	3.01155	19.1868
	-0.914153	2.32767	14.8818	50.3758	3.01977	19.1902
	-0.905455	2.34711	14.8808	50.4408	3.02211	19.1925
	-0.88917	2.35868	14.8856	50.4748	3.03965	19.1946
	-0.882252	2.37656	14.8863	50.4988	3.0563	19.1961
	-0.870592	2.38547	14.8894	50.5177	3.07697	19.1973
	-0.868059	2.40036	14.8918	50.574	3.08077	19.1989
	-0.859498	2.41047	14.8934	50.6471	3.07919	19.2002
	-0.811972	2.40923	14.8968	50.7342	3.07225	19.2018
	-0.731958	2.40307	14.9003	50.8031	3.07517	19.2038
	-0.649372	2.40023	14.901	50.8138	3.08902	19.2053
	-0.541827	2.39153	14.9025	50.802	3.10729	19.2066
	-0.466066	2.39433	14.9047	50.7925	3.12602	19.208
	-0.419243	2.39947	14.9058	50.7991	3.1433	19.2083
	-0.400012	2.41243	14.9072	50.854	3.14211	19.2086
	-0.403114	2.42566	14.9075	50.924	3.14389	19.209
	-0.402412	2.43622	14.9067	50.9815	3.15086	19.2094
	-0.3968	2.44353	14.9084	51.0155	3.15572	19.2102
	-0.383927	2.44964	14.9093	50.9774	3.17662	19.2101
	-0.35512	2.44694	14.9114	50.9243	3.20129	19.2102
	-0.321761	2.44862	14.9141	50.8744	3.21635	19.2097
	-0.308397	2.45966	14.917	50.8597	3.2131	19.2081
	-0.307254	2.47296	14.9177	50.863	3.20959	19.2065
	-0.325187	2.49093	14.9197	50.8622	3.20473	19.2049
	-0.333979	2.50468	14.9201	50.8075	3.22016	19.2029
	-0.33356	2.52938	14.9223	50.7473	3.23113	19.2007
	-0.372543	2.54649	14.9204	50.6705	3.25021	19.1974
	-0.387547	2.54729	14.9207	50.6203	3.26468	19.1945
	-0.381601	2.54761	14.9208	50.5679	3.27223	19.1912
	-0.371679	2.55322	14.9198	50.51	3.27577	19.1866
	-0.316359	2.54343	14.9213	50.4496	3.28219	19.1823
	-0.258469	2.54681	14.923	50.353	3.3012	19.1776
	-0.224571	2.56216	14.9266	50.2928	3.31107	19.1741
	-0.210179	2.5758	14.9281	50.2691	3.31402	19.1706
	-0.196084	2.58314	14.9292	50.2387	3.31174	19.1669
	-0.199076	2.60036	14.9298	50.2061	3.31502	19.1641
	-0.18913	2.6198	14.9323	50.1433	3.32698	19.1614
	-0.172828	2.63506	14.9343	50.0567	3.34413	19.1586
	-0.119042	2.64264	14.9374	49.9671	3.36881	19.1556
	-0.0691288	2.64216	14.9404	49.9303	3.38194	19.153
	-0.0294572	2.64664	14.9429	49.9307	3.38131	19.1501
	-0.002462	2.65611	14.9453	49.9493	3.379	19.1478
	0.0190697	2.66691	14.9478	49.948	3.37936	19.1461
	0.0398672	2.68079	14.9516	49.9264	3.38975	19.1445
	0.0925238	2.685	14.9573	49.8939	3.40251	19.1436
	0.159931	2.68481	14.9609	49.8514	3.41992	19.1429
	0.218729	2.68829	14.9645	49.8623	3.42117	19.1439
	0.26667	2.68816	14.967	49.883	3.41788	19.1442
	0.305544	2.69762	14.9693	49.9109	3.42294	19.1451
	0.356422	2.71229	14.9739	49.9371	3.42443	19.1454
	0.41449	2.71663	14.9816	49.9607	3.42637	19.1454
	0.451639	2.72938	14.9844	49.9645	3.44333	19.1457
	0.504033	2.73549	14.9852	49.9475	3.45608	19.1459
	0.58398	2.72853	14.9891	49.9342	3.47486	19.147
	0.661293	2.73003	14.9918	49.9059	3.50897	19.1483
	0.714328	2.74541	14.9946	49.8909	3.53713	19.1492
	0.757783	2.7578	14.9984	49.9183	3.54949	19.1503
	0.783904	2.78	15.004	49.9889	3.54449	19.1518
	0.783651	2.81217	15.0094	50.0648	3.53672	19.1524
	0.787043	2.83956	15.0154	50.1305	3.53775	19.1546
	0.79156	2.85473	15.0196	50.1317	3.55125	19.1562
	0.832879	2.86868	15.0234	50.1066	3.56383	19.1563
	0.889917	2.8725	15.0274	50.0935	3.57846	19.1577
	0.954124	2.87395	15.0305	50.1135	3.58466	19.1588
	1.03269	2.88107	15.0345	50.1846	3.58765	19.1607
	1.11126	2.87747	15.0378	50.2817	3.58988	19.1631
	1.19379	2.8682	15.0409	50.3678	3.59558	19.1652
	1.26487	2.85945	15.0416	50.4386	3.6011	19.1672
	1.32319	2.8596	15.0439	50.4555	3.61482	19.1684
	1.3493	2.86203	15.0456	50.4566	3.62947	19.1701
	1.35524	2.87238	15.0472	50.4209	3.64727	19.17
	1.33065	2.88581	15.0468	50.3752	3.67082	19.1703
	1.28275	2.90198	15.0461	50.3518	3.68726	19.17
	1.26123	2.91663	15.0443	50.3767	3.68634	19.1698
	1.25339	2.92819	15.0476	50.4268	3.67415	19.1692
	1.2687	2.93961	15.0473	50.4464	3.67511	19.1679
	1.35111	2.94839	15.0539	50.4403	3.68376	19.1661
	1.44553	2.94242	15.0594	50.4207	3.7003	19.1641
	1.51685	2.93726	15.0601	50.3791	3.71654	19.162
	1.60027	2.93673	15.0627	50.3235	3.73392	19.16
	1.65949	2.93303	15.067	50.2721	3.74267	19.1577
	1.6972	2.94199	15.0694	50.2253	3.7501	19.1554
	1.70478	2.95585	15.0715	50.2014	3.76665	19.1537
	1.69156	2.97059	15.0707	50.1628	3.78468	19.1524
	1.68429	2.98104	15.0703	50.1157	3.80651	19.1504
	1.70172	2.99536	15.0707	50.0733	3.82212	19.1481
	1.71754	3.00611	15.0707	50.0302	3.82451	19.145
	1.75174	3.00883	15.0709	50.0328	3.81535	19.1419
	1.80138	3.00771	15.0711	50.0391	3.79961	19.1378
	1.863	3.00832	15.0705	50.0437	3.7806	19.1331
	1.91861	3.0017	15.0706	50.0256	3.76792	19.1278
	1.95823	2.99523	15.0691	49.9868	3.77351	19.1235
	1.97548	3.01126	15.0714	49.8762	3.79252	19.1179
	1.93988	3.03018	15.0694	49.752	3.82041	19.1128
	1.91554	3.06039	15.0686	49.6223	3.84811	19.109
	1.88657	3.08071	15.0698	49.522	3.88255	19.1064
	1.92313	3.09065	15.0705	49.475	3.90293	19.1041
	1.98884	3.08827	15.0723	49.4892	3.90404	19.1019
	2.09599	3.09032	15.0781	49.5384	3.89447	19.1002
	2.17805	3.08347	15.0798	49.566	3.89495	19.099
	2.24621	3.08275	15.0795	49.5437	3.90681	19.0979
	2.29448	3.08431	15.0799	49.487	3.92913	19.0974
	2.33864	3.08546	15.0835	49.4304	3.94464	19.0971
	2.34538	3.09403	15.0862	49.3945	3.95352	19.0964
	2.36851	3.09605	15.0871	49.4226	3.94116	19.0951
	2.40003	3.09939	15.0869	49.4523	3.92868	19.0933
	2.48616	3.09823	15.0914	49.5033	3.91651	19.0913
	2.55803	3.09614	15.093	49.5266	3.90534	19.0889
	2.62754	3.09177	15.095	49.4942	3.91423	19.0861
	2.66925	3.08716	15.0975	49.3918	3.94322	19.0823
	2.66103	3.10525	15.0984	49.2879	3.97485	19.0787
	2.59655	3.1228	15.0979	49.2231	3.99233	19.0758
	2.51647	3.16154	15.0978	49.201	3.99406	19.0734
	2.47316	3.18436	15.0973	49.1668	3.99017	19.0699
	2.4896	3.18861	15.0954	49.1235	3.9954	19.0686
	2.54952	3.18139	15.0951	49.0403	4.01255	19.0663
	2.61917	3.16812	15.0956	48.9514	4.02812	19.0631
	2.66605	3.16581	15.0971	48.8635	4.04145	19.0587
	2.69147	3.17184	15.0965	48.8046	4.04338	19.0553
	2.70087	3.1792	15.0914	48.7055	4.05061	19.0499
	2.69467	3.17623	15.0853	48.5922	4.07167	19.0445
	2.70831	3.17898	15.0827	48.4729	4.08744	19.0386
	2.72153	3.18001	15.0797	48.3598	4.09722	19.0315
	2.73257	3.17579	15.0726	48.265	4.10061	19.0231
	2.76288	3.1851	15.0714	48.1848	4.09597	19.0147
	2.79311	3.18302	15.0704	48.1433	4.08846	19.0073
	2.77381	3.19171	15.0662	48.0582	4.07528	18.9981
	2.76027	3.19122	15.0626	47.9487	4.07559	18.9891
	2.76849	3.1984	15.0627	47.8195	4.07714	18.9806
	2.76786	3.20971	15.0601	47.6716	4.08137	18.9722
	2.76745	3.22022	15.0578	47.5088	4.09108	18.963
	2.80479	3.22898	15.0546	47.3484	4.09664	18.9538
	2.87355	3.22438	15.0529	47.2056	4.08564	18.943
	2.93253	3.22384	15.0498	47.0664	4.07718	18.9324
	2.99982	3.21798	15.0488	46.8829	4.08121	18.9211
	3.06426	3.21246	15.0473	46.6713	4.08428	18.909
	3.11875	3.21125	15.045	46.4299	4.10374	18.8971
	3.14943	3.21072	15.0418	46.1887	4.11652	18.8836
	3.17373	3.21118	15.0418	46.007	4.12132	18.8705
	3.17342	3.22283	15.0388	45.8214	4.11851	18.8559
	3.15787	3.23413	15.0358	45.6461	4.11684	18.8421
	3.15224	3.24511	15.0337	45.4283	4.11495	18.8265
	3.14192	3.24767	15.0321	45.2234	4.11264	18.8116
	3.14594	3.24687	15.0304	44.9839	4.10551	18.7942
	3.16113	3.24444	15.0277	44.699	4.11522	18.7758
	3.1763	3.24343	15.0262	44.3854	4.12998	18.7568
	3.15351	3.24568	15.0213	44.0497	4.1442	18.7369
	3.14269	3.25811	15.0194	43.742	4.15089	18.7171
	3.11913	3.26875	15.0191	43.4614	4.13716	18.6958
	3.07239	3.27688	15.0182	43.2229	4.11968	18.6748
	3.01943	3.29558	15.0146	42.9533	4.11355	18.6537
	3.00977	3.30514	15.0118	42.6445	4.11859	18.6315
	3.02071	3.30172	15.0052	42.2889	4.13035	18.6102
	3.07747	3.28722	15.0044	41.9046	4.14748	18.5881
	3.11485	3.27405	14.9988	41.5624	4.16115	18.5674
	3.17116	3.26774	14.9983	41.2825	4.16139	18.5475
	3.24209	3.24973	14.996	41.0349	4.14772	18.5278
	3.30005	3.21896	14.9928	40.7451	4.13935	18.5062
	3.32685	3.20856	14.989	40.4348	4.14142	18.4855
	3.31511	3.20722	14.9824	40.123	4.14545	18.4649
	3.28328	3.22126	14.9797	39.8243	4.14839	18.4453
	3.23659	3.24059	14.9753	39.5252	4.13833	18.4253
	3.18584	3.2521	14.9703	39.2411	4.12369	18.4062
	3.14791	3.25866	14.9625	38.8979	4.13746	18.3855
	3.12755	3.27431	14.9598	38.5499	4.16231	18.3665
	3.09223	3.28864	14.956	38.2179	4.17578	18.3456
	3.04098	3.31308	14.949	37.9312	4.17344	18.3252
	3.05213	3.32502	14.9464	37.684	4.16126	18.3055
	3.11197	3.31904	14.948	37.4466	4.14434	18.2857
	3.18808	3.31063	14.946	37.196	4.12743	18.2674
	3.22816	3.30546	14.9422	36.9071	4.12873	18.2491
	3.26157	3.31931	14.9391	36.5514	4.14493	18.2285
	3.25106	3.34301	14.9374	36.2019	4.16074	18.2067
	3.24603	3.34984	14.934	35.9053	4.15766	18.1845
	3.24178	3.35811	14.9342	35.6905	4.14407	18.1623
	3.24533	3.35931	14.9324	35.5017	4.12919	18.1396
	3.29275	3.3478	14.9317	35.3252	4.09605	18.1173
	3.32193	3.34317	14.9305	35.092	4.07093	18.0935
	3.38093	3.33435	14.9322	34.7965	4.06172	18.0694
	3.44592	3.32636	14.9318	34.3954	4.07104	18.0425
	3.4893	3.32164	14.9314	33.9395	4.09304	18.0156
	3.50406	3.32524	14.9284	33.4653	4.11539	17.9888
	3.51781	3.32673	14.9283	33.0121	4.13176	17.9616
	3.50322	3.33419	14.9279	32.6055	4.13854	17.933
	3.47066	3.34681	14.9285	32.3015	4.12223	17.9072
	3.45577	3.36377	14.9315	32.0604	4.09005	17.8825
	3.46468	3.36914	14.9302	31.8048	4.05133	17.857
	3.49914	3.37324	14.9337	31.5223	4.03383	17.8323
	3.55064	3.38518	14.9375	31.1953	4.03822	17.8086
	3.5542	3.39949	14.935	30.7918	4.06645	17.7827
	3.60336	3.40268	14.9377	30.389	4.0893	17.7583
	3.6542	3.40815	14.9389	30.041	4.09503	17.7331
	3.68288	3.41605	14.9377	29.7536	4.09981	17.7097
	3.67994	3.41747	14.9349	29.5158	4.09044	17.6864
	3.65675	3.4221	14.9315	29.2783	4.08208	17.6624
	3.589	3.44724	14.9261	29.0117	4.06892	17.6379
	3.52508	3.47233	14.9223	28.7185	4.063	17.6116
	3.4909	3.48297	14.9231	28.4163	4.05424	17.5867
	3.45471	3.49182	14.9196	28.065	4.05622	17.5603
	3.45926	3.49167	14.917	27.7364	4.04524	17.5351
	3.49424	3.47657	14.9152	27.4198	4.03374	17.5086
	3.51377	3.45588	14.9143	27.1066	4.01112	17.4816
	3.51915	3.46294	14.912	26.7818	4.00896	17.4541
	3.47767	3.47303	14.9077	26.4633	4.00365	17.4264
	3.43361	3.4787	14.8997	26.1626	4.00127	17.4011
	3.40781	3.49269	14.8937	25.8431	3.99774	17.3739
	3.3828	3.49679	14.8847	25.5551	3.98516	17.3461
	3.3553	3.49905	14.8768	25.2959	3.96347	17.3204
	3.33549	3.49892	14.868	25.0369	3.94617	17.2957
	3.34805	3.50666	14.8614	24.7085	3.95052	17.2684
	3.38263	3.48972	14.8535	24.403	3.95792	17.2452
	3.43647	3.48545	14.8475	24.0273	3.97111	17.2183
	3.43871	3.48833	14.8411	23.6596	3.98496	17.1924
	3.39604	3.50422	14.8363	23.3174	3.99688	17.1674
	3.31029	3.51802	14.83	23.0028	3.99365	17.1431
	3.21678	3.54928	14.8287	22.7052	3.9897	17.1185
	3.12233	3.58535	14.8237	22.4612	3.97132	17.0959
	3.07682	3.59114	14.8215	22.2334	3.96773	17.0738
	3.04793	3.59159	14.8199	22.0258	3.95938	17.0525
	3.02818	3.58321	14.8162	21.8005	3.95973	17.0291
	3.01432	3.5848	14.8132	21.5859	3.95377	17.0075
	3.01448	3.58441	14.8111	21.3684	3.95588	16.9857
	2.98771	3.58576	14.8093	21.1434	3.95058	16.9638
	2.9805	3.60126	14.8079	20.9047	3.95511	16.9418
	2.98767	3.59687	14.8081	20.6531	3.95642	16.9192
	2.97853	3.604	14.8022	20.4084	3.9564	16.8965
	3.01014	3.5909	14.7983	20.1759	3.95634	16.8743
	2.99329	3.5929	14.7929	19.9744	3.94792	16.8522
	2.97154	3.59636	14.7908	19.7629	3.94361	16.8303
	2.94106	3.60499	14.7869	19.5305	3.93649	16.8071
	2.92815	3.59218	14.7836	19.2903	3.92483	16.7828
	2.88758	3.5963	14.7801	19.0397	3.91421	16.758
	2.86511	3.59982	14.7759	18.7998	3.91857	16.7337
	2.84447	3.61478	14.7738	18.5625	3.91232	16.7079
	2.79799	3.63558	14.7717	18.3558	3.89491	16.6817
	2.73603	3.64946	14.7689	18.1533	3.87565	16.6552
	2.68846	3.66957	14.7685	17.9323	3.85185	16.6296
	2.66494	3.68134	14.766	17.6668	3.85057	16.6048
	2.67345	3.70047	14.7651	17.3681	3.86338	16.5803
	2.66644	3.69654	14.761	17.0547	3.87565	16.5539
	2.7105	3.69995	14.7627	16.7522	3.87657	16.5274
	2.75969	3.69687	14.7623	16.486	3.87439	16.5023
	2.8062	3.69161	14.7665	16.2048	3.87661	16.477
	2.80175	3.70471	14.7647	15.9154	3.88052	16.4513
	2.77931	3.71768	14.7667	15.6396	3.89092	16.4271
	2.77164	3.72151	14.768	15.3656	3.90356	16.403
	2.77807	3.73077	14.7682	15.1088	3.91194	16.377
	2.79439	3.72183	14.7676	14.9146	3.90863	16.353
	2.8467	3.71681	14.7683	14.7751	3.86928	16.3292
	2.90012	3.70392	14.7686	14.6389	3.83478	16.3049
	2.91282	3.71471	14.768	14.4803	3.8063	16.2803
	2.89039	3.72207	14.7669	14.2919	3.78852	16.2566
	2.84489	3.74577	14.7632	14.0705	3.77943	16.2332
	2.80564	3.76208	14.7627	13.8178	3.78962	16.2093
	2.76696	3.77822	14.7598	13.5822	3.79927	16.1841
	2.74548	3.77834	14.7593	13.367	3.79681	16.1608
	2.76203	3.77186	14.7601	13.1451	3.79648	16.1363
	2.78035	3.76559	14.7571	12.9295	3.79543	16.1131
	2.81066	3.76129	14.7566	12.7126	3.78429	16.0892
	2.85168	3.75604	14.7572	12.4998	3.78317	16.065
	2.87849	3.75005	14.754	12.2851	3.78181	16.0399
	2.87631	3.76724	14.7507	12.0912	3.77938	16.0158
	2.87263	3.77726	14.7485	11.9213	3.7656	15.9914
	2.82559	3.79431	14.7478	11.7446	3.75765	15.9656
	2.77247	3.81038	14.7433	11.5613	3.73915	15.9384
	2.75801	3.82138	14.743	11.3663	3.73213	15.9134
	2.7438	3.82839	14.74	11.1074	3.74232	15.887
	2.73706	3.83397	14.7375	10.8422	3.76187	15.8622
	2.74141	3.8424	14.74	10.5831	3.76842	15.8369
	2.72332	3.86129	14.7357	10.3698	3.78458	15.8114
	2.68706	3.8645	14.7322	10.1976	3.78571	15.787
	2.65866	3.86826	14.7297	10.0749	3.76858	15.7631
	2.60455	3.8748	14.7253	9.95853	3.75167	15.7384
	2.53954	3.88995	14.7227	9.87312	3.72665	15.7169
	2.50806	3.89399	14.7174	9.76785	3.71075	15.692
	2.44513	3.90345	14.7112	9.69382	3.68805	15.6677
	2.41054	3.92686	14.7102	9.61372	3.66027	15.6419
	2.31345	3.95628	14.7035	9.50012	3.64111	15.6159
	2.27449	3.96559	14.7012	9.35207	3.62091	15.5896
	2.28463	3.97163	14.7006	9.11621	3.61959	15.5615
	2.32163	3.96157	14.698	8.83647	3.63229	15.5361
	2.33771	3.95144	14.6954	8.5247	3.66108	15.509
	2.40338	3.93134	14.6929	8.26126	3.67681	15.4826
	2.43325	3.93478	14.6899	8.02446	3.68711	15.4559
	2.44627	3.9473	14.6926	7.84178	3.68496	15.4291
	2.41717	3.95716	14.6868	7.71753	3.6805	15.4064
	2.41692	3.97262	14.6847	7.60402	3.66355	15.381
	2.40186	3.98099	14.6789	7.5193	3.64401	15.3589
	2.43033	3.97581	14.683	7.40382	3.6276	15.3336
	2.46087	3.9676	14.6819	7.30761	3.61036	15.3092
	2.49067	3.96208	14.6839	7.21398	3.5996	15.2886
	2.50044	3.96077	14.6851	7.0934	3.57858	15.2675
	2.48016	3.95775	14.6798	6.9228	3.5732	15.245
	2.469	3.96035	14.6774	6.73316	3.57841	15.2227
	2.42899	3.97076	14.6755	6.52346	3.59976	15.2002
	2.39133	3.98172	14.6706	6.31119	3.61335	15.1783
	2.36807	3.97941	14.6651	6.11563	3.62545	15.1576
	2.34112	3.97968	14.6591	5.93839	3.63112	15.1364
	2.33112	3.97732	14.6509	5.77761	3.63387	15.1129
	2.33533	3.9696	14.6458	5.65475	3.62024	15.0909
	2.3167	3.9796	14.6424	5.55581	3.60416	15.0676
	2.29169	3.98148	14.6377	5.46568	3.58955	15.0455
	2.22191	3.98743	14.6284	5.39458	3.55723	15.022
	2.15928	3.99507	14.6224	5.31703	3.54291	15.0004
	2.06287	4.01779	14.6185	5.24416	3.52875	14.9785
	1.9734	4.03592	14.6146	5.12756	3.52402	14.9542
	1.88695	4.04731	14.6092	5.01127	3.52087	14.9329
	1.81891	4.05817	14.603	4.89258	3.52227	14.9121
	1.80602	4.05935	14.5978	4.75377	3.51771	14.8879
	1.80849	4.06682	14.5991	4.62644	3.52026	14.8657
	1.82052	4.06731	14.5985	4.50274	3.51065	14.8429
	1.81047	4.07449	14.5955	4.37462	3.50502	14.822
	1.77317	4.08179	14.5915	4.25171	3.48922	14.8005
	1.76475	4.08998	14.5913	4.14691	3.47507	14.7782
	1.69291	4.10087	14.5856	4.05034	3.45832	14.7559
	1.63633	4.10935	14.5832	3.96742	3.44398	14.7357
	1.59109	4.13172	14.581	3.847	3.44319	14.7147
	1.55876	4.14614	14.5766	3.725	3.43371	14.6934
	1.56678	4.15221	14.5725	3.59421	3.43754	14.6725
	1.55688	4.16083	14.5705	3.46148	3.44213	14.6531
	1.58509	4.15561	14.5665	3.34345	3.44418	14.6339
	1.62362	4.1489	14.5643	3.22973	3.44264	14.6096
	1.66148	4.14954	14.5577	3.15204	3.42718	14.5904
	1.66907	4.14608	14.5474	3.07052	3.42189	14.5693
	1.77293	4.11265	14.5435	3.00207	3.40298	14.5484
	1.85105	4.10122	14.543	2.90693	3.38804	14.527
	1.87255	4.09109	14.5384	2.79468	3.37737	14.5055
	1.84281	4.08239	14.5365	2.66523	3.37261	14.4839
	1.75455	4.08519	14.5311	2.56782	3.37276	14.4658
	1.67513	4.10447	14.5291	2.46009	3.37515	14.4442
	1.58581	4.11897	14.5272	2.33661	3.37289	14.4208
	1.52602	4.12725	14.5234	2.20656	3.3808	14.3992
	1.47727	4.14645	14.5216	2.07871	3.38227	14.3784
	1.44588	4.16954	14.5208	1.94444	3.39058	14.3574
	1.4334	4.17326	14.5195	1.83848	3.39398	14.3371
	1.40763	4.19456	14.5175	1.76695	3.38648	14.3168
	1.38889	4.21153	14.5146	1.71167	3.3727	14.2972
	1.42209	4.21057	14.513	1.6407	3.3552	14.2764
	1.46905	4.19574	14.5136	1.54919	3.35395	14.2555
	1.51854	4.18196	14.5119	1.45166	3.3519	14.2329
	1.51987	4.1789	14.5089	1.34256	3.35806	14.2119
	1.49896	4.19797	14.5058	1.22857	3.36074	14.189
	1.42701	4.22136	14.5031	1.14798	3.36471	14.1666
	1.33207	4.26115	14.5007	1.08409	3.34422	14.1439
	1.21929	4.30205	14.4946	1.03059	3.33081	14.1237
	1.1692	4.3301	14.4926	0.985781	3.32429	14.1043
	1.14736	4.33214	14.4863	0.911009	3.3352	14.085
	1.15148	4.32235	14.4831	0.814071	3.34959	14.066
	1.21138	4.31827	14.4843	0.697838	3.35501	14.0452
	1.29158	4.30331	14.4823	0.589548	3.36372	14.0258
	1.4038	4.29372	14.4849	0.488218	3.35962	14.0063
	1.47233	4.28395	14.482	0.422022	3.34901	13.9879
	1.51373	4.27482	14.4758	0.364833	3.3343	13.9683
	1.5449	4.27357	14.4738	0.294715	3.32573	13.9462
	1.53084	4.27354	14.473	0.227647	3.31736	13.9255
	1.49845	4.29828	14.4738	0.155147	3.30003	13.9056
	1.41401	4.3137	14.4713	0.0693863	3.29318	13.8852
	1.3685	4.33687	14.4691	-0.0344962	3.29042	13.8667
	1.33864	4.35652	14.4671	-0.148095	3.30102	13.8476
	1.33053	4.367	14.4659	-0.293256	3.3129	13.8264
	1.39217	4.3692	14.4677	-0.41455	3.31678	13.8073
	1.41559	4.37294	14.4662	-0.524033	3.31533	13.7873
	1.44132	4.3805	14.4663	-0.611609	3.31259	13.7671
	1.42958	4.39721	14.4648	-0.664619	3.30443	13.7488
	1.40814	4.38447	14.4609	-0.704895	3.29113	13.7309
	1.38629	4.38815	14.4572	-0.745566	3.27892	13.714
	1.32901	4.40898	14.4555	-0.801123	3.27919	13.6972
	1.21463	4.42953	14.4496	-0.866359	3.27537	13.6799
	1.1223	4.46001	14.4461	-0.968893	3.28731	13.6627
	1.02315	4.47903	14.4423	-1.06602	3.30025	13.6476
	0.975195	4.48802	14.4398	-1.18645	3.31581	13.6278
	0.937834	4.48988	14.4379	-1.26522	3.32361	13.6135
	0.950934	4.47018	14.4362	-1.33807	3.32992	13.5981
	0.949109	4.45553	14.4317	-1.38363	3.32295	13.5819
	0.974745	4.44627	14.4302	-1.4202	3.32011	13.5639
	0.992423	4.43186	14.4277	-1.44951	3.31468	13.5452
	1.0045	4.4235	14.4237	-1.49204	3.31523	13.5281
	1.01879	4.415	14.4216	-1.55309	3.31113	13.508
	1.00911	4.41853	14.4175	-1.60509	3.30853	13.4913
	0.9735	4.43022	14.4201	-1.65299	3.31055	13.475
	0.917607	4.45081	14.4173	-1.70643	3.30629	13.4591
	0.84351	4.47475	14.4137	-1.76342	3.2988	13.4421
	0.751067	4.495	14.4108	-1.83483	3.29494	13.4244
	0.683208	4.521	14.4079	-1.90319	3.30049	13.4063
	0.698017	4.5142	14.4123	-2.01435	3.31454	13.391
	0.709592	4.50441	14.4103	-2.12544	3.33356	13.3739
	0.744363	4.49693	14.4101	-2.22275	3.35198	13.3568
	0.800108	4.47992	14.4097	-2.30465	3.35447	13.3381
	0.871703	4.46764	14.411	-2.36036	3.35838	13.3213
	0.946563	4.45557	14.4149	-2.39722	3.36222	13.3063
	0.936322	4.46954	14.4143	-2.41474	3.34468	13.2885
	0.881282	4.48714	14.4109	-2.42886	3.33988	13.2724
	0.8835	4.48465	14.4123	-2.43162	3.33397	13.2552
	0.865285	4.47914	14.4093	-2.41604	3.32452	13.242
	0.891498	4.48112	14.4063	-2.43524	3.32406	13.2237
	0.914718	4.47568	14.4045	-2.45473	3.32519	13.2079
	0.934987	4.47153	14.4025	-2.47612	3.33404	13.1925
	0.930498	4.47789	14.4018	-2.50872	3.34153	13.1792
	0.902731	4.48628	14.3989	-2.5537	3.34962	13.1632
	0.866932	4.51299	14.4012	-2.60163	3.36329	13.1482
	0.80305	4.53046	14.4016	-2.68224	3.36986	13.1303
	0.79923	4.55213	14.4029	-2.78019	3.38385	13.1124
	0.813145	4.55114	14.4046	-2.89786	3.40802	13.0947
	0.83621	4.53811	14.4049	-2.98592	3.41662	13.08
	0.863048	4.53072	14.4018	-3.06935	3.4244	13.0621
	0.884462	4.53432	14.3999	-3.13479	3.42289	13.0443
	0.872003	4.53867	14.3997	-3.19599	3.41364	13.027
	0.866979	4.55997	14.4007	-3.23725	3.40321	13.0123
	0.811485	4.55924	14.3961	-3.26777	3.3971	12.9974
	0.742783	4.5739	14.3955	-3.29432	3.40238	12.9797
	0.66864	4.60638	14.3965	-3.28645	3.3965	12.9646
	0.597668	4.64217	14.3953	-3.26243	3.37709	12.9487
	0.557805	4.66767	14.3937	-3.25503	3.36503	12.9313
	0.572185	4.6564	14.3928	-3.25903	3.35819	12.9179
	0.619385	4.65252	14.3911	-3.29985	3.35186	12.9024
	0.739617	4.63486	14.3926	-3.39108	3.3634	12.8854
	0.872981	4.62403	14.3959	-3.49293	3.37231	12.8683
	0.968333	4.61716	14.397	-3.59434	3.39685	12.8507
	1.02905	4.61623	14.3961	-3.68147	3.39282	12.8327
	1.0877	4.61918	14.3971	-3.75079	3.39497	12.8134
	1.12936	4.6193	14.4013	-3.80927	3.393	12.7953
	1.10013	4.60736	14.3948	-3.86822	3.39739	12.7764
	1.06811	4.60792	14.3893	-3.90047	3.38938	12.7647
	1.03209	4.61096	14.3895	-3.95207	3.39186	12.7472
	0.936479	4.63259	14.3844	-3.97796	3.38781	12.7312
	0.872376	4.6467	14.3847	-4.00122	3.38236	12.7147
	0.802517	4.66532	14.3857	-4.01678	3.37013	12.7002
	0.781458	4.6705	14.3842	-4.0276	3.36221	12.6871
	0.812854	4.67393	14.3845	-4.03867	3.35522	12.6732
	0.87754	4.65227	14.3822	-4.06144	3.35554	12.6578
	0.967834	4.63536	14.3789	-4.1009	3.35715	12.643
	1.02846	4.63567	14.3776	-4.14982	3.36013	12.6276
	0.986338	4.65286	14.3736	-4.2097	3.36877	12.6121
	0.92903	4.69426	14.3739	-4.27667	3.37398	12.599
	0.814939	4.72128	14.374	-4.33899	3.38995	12.5843
	0.72636	4.74317	14.3719	-4.39315	3.40216	12.5696
	0.692665	4.74787	14.3699	-4.45132	3.41836	12.5524
	0.654833	4.73932	14.3657	-4.49724	3.42237	12.5379
	0.670226	4.72667	14.3643	-4.5578	3.42713	12.5229
	0.694688	4.72527	14.3615	-4.62888	3.43126	12.5058
	0.675312	4.74512	14.3583	-4.68657	3.44041	12.4901
	0.650897	4.76402	14.356	-4.74196	3.44778	12.473
	0.610939	4.77201	14.3537	-4.79242	3.45777	12.4546
	0.583534	4.7625	14.3537	-4.83811	3.46793	12.4386
	0.57074	4.75267	14.3516	-4.89248	3.46661	12.4233
	0.562062	4.7432	14.3462	-4.98258	3.47382	12.4067
	0.51677	4.73123	14.3369	-5.08306	3.48781	12.3863
	0.504736	4.74281	14.3401	-5.16578	3.49443	12.3714
	0.438292	4.75018	14.3347	-5.23464	3.50165	12.3572
	0.343917	4.75761	14.3283	-5.29766	3.50172	12.3411
	0.287947	4.76662	14.3234	-5.35712	3.51566	12.3237
	0.243375	4.77686	14.3208	-5.41033	3.53214	12.3074
	0.193473	4.78456	14.3169	-5.44116	3.54086	12.2913
	0.12152	4.78098	14.3104	-5.45017	3.54318	12.2756
	0.0760447	4.78801	14.3053	-5.4318	3.53056	12.2589
	0.0363967	4.79625	14.3001	-5.39358	3.51441	12.2417
	0.0309182	4.79027	14.2954	-5.34968	3.49911	12.2254
	0.0375232	4.7772	14.2921	-5.31377	3.46938	12.2078
	0.0608282	4.77092	14.2869	-5.29142	3.4646	12.1915
	0.0839213	4.76494	14.2861	-5.2707	3.46221	12.1759
	0.057775	4.76647	14.2811	-5.24871	3.45918	12.1585

## Sheet: Figure 2cdef
		interior		surface		interior		surface		interior		surface
		t = 0.5 ps		t = 0.5 ps		t = 1.5 ps		t = 1.5 ps		t =3.0 ps		t =3.0 ps
Figure 2cdef	distance (angstrom)	radial distribution function	coordination number	radial distribution function	coordination number	radial distribution function	coordination number	radial distribution function	coordination number	radial distribution function	coordination number	radial distribution function	coordination number
	0.015	0	0	0	0	0	0	0	0	0	0	0	0
	0.045	0	0	0	0	0	0	0	0	0	0	0	0
	0.075	0	0	0	0	0	0	0	0	0	0	0	0
	0.105	0	0	0	0	0	0	0	0	0	0	0	0
	0.135	0	0	0	0	0	0	0	0	0	0	0	0
	0.165	0	0	0	0	0	0	0	0	0	0	0	0
	0.195	0	0	0	0	0	0	0	0	0	0	0	0
	0.225	0	0	0	0	0	0	0	0	0	0	0	0
	0.255	0	0	0	0	0	0	0	0	0	0	0	0
	0.285	0	0	0	0	0	0	0	0	0	0	0	0
	0.315	0	0	0	0	0	0	0	0	0	0	0	0
	0.345	0	0	0	0	0	0	0	0	0	0	0	0
	0.375	0	0	0	0	0	0	0	0	0	0	0	0
	0.405	0	0	0	0	0	0	0	0	0	0	0	0
	0.435	0	0	0	0	0	0	0	0	0	0	0	0
	0.465	0	0	0	0	0	0	0	0	0	0	0	0
	0.495	0	0	0	0	0	0	0	0	0	0	0	0
	0.525	0	0	0	0	0	0	0	0	0	0	0	0
	0.555	0	0	0	0	0	0	0	0	0	0	0	0
	0.585	0	0	0	0	0	0	0	0	0	0	0	0
	0.615	0	0	0	0	0	0	0	0	0	0	0	0
	0.645	0	0	0	0	0	0	0	0	0	0	0	0
	0.675	0	0	0	0	0	0	0	0	0	0	0	0
	0.705	0	0	0	0	0	0	0	0	0	0	0	0
	0.735	0	0	0	0	0	0	0	0	0	0	0	0
	0.765	0	0	0	0	0	0	0	0	0	0	0	0
	0.795	0	0	0	0	0	0	0	0	0	0	0	0
	0.825	0	0	0	0	0	0	0	0	0	0	0	0
	0.855	0	0	0	0	0	0	0	0	0	0	0	0
	0.885	0	0	0	0	0	0	0	0	0	0	0	0
	0.915	0	0	0	0	0	0	0	0	0	0	0	0
	0.945	0	0	0	0	0	0	0	0	0	0	0	0
	0.975	0	0	0	0	0	0	0	0	0	0	0	0
	1.005	0	0	0	0	0	0	0	0	0	0	0	0
	1.035	0	0	0	0	0	0	0	0	0	0	0	0
	1.065	0	0	0	0	0	0	0	0	0	0	0	0
	1.095	0	0	0	0	0	0	0	0	0	0	0	0
	1.125	0	0	0	0	0	0	0	0	0	0	0	0
	1.155	0	0	0	0	0	0	0	0	0	0	0	0
	1.185	0	0	0	0	0	0	0	0	0	0	0	0
	1.215	0	0	0	0	0	0	0	0	0	0	0	0
	1.245	0	0	0	0	0	0	0	0	0	0	0	0
	1.275	0	0	0	0	0	0	0	0	0	0	0	0
	1.305	0	0	0	0	0	0	0	0	0	0	0	0
	1.335	0	0	0	0	0	0	0	0	0	0	0	0
	1.365	0	0	0	0	0	0	0	0	0	0	0	0
	1.395	0	0	0	0	0	0	0	0	0	0	0	0
	1.425	0	0	0	0	0	0	0	0	0	0	0	0
	1.455	0	0	0	0	0	0	0	0	0	0	0	0
	1.485	0	0	0	0	0	0	0	0	0	0	0	0
	1.515	0	0	0	0	0	0	0	0	0	0	0	0
	1.545	0	0	0	0	0	0	0	0	0	0	0	0
	1.575	0	0	0	0	0	0	0	0	0	0	0	0
	1.605	0	0	0	0	0	0	0	0	0	0	0	0
	1.635	0	0	0	0	0	0	0	0	0	0	0	0
	1.665	0	0	0	0	0	0	0	0	0	0	0	0
	1.695	0	0	0	0	0	0	0	0	0	0	0	0
	1.725	0	0	0	0	0	0	0	0	0	0	0	0
	1.755	0	0	0	0	0	0	0	0	0	0	0	0
	1.785	0	0	0	0	0	0	0	0	0	0	0	0
	1.815	0	0	0	0	0	0	0	0	0	0	0	0
	1.845	0	0	0	0	0	0	0	0	0	0	0	0
	1.875	0	0	0	0	0	0	0	0	0	0	0	0
	1.905	0	0	0	0	0	0	0	0	0	0	0	0
	1.935	0	0	0	0	0	0	0	0	0	0	0	0
	1.965	0	0	0	0	0	0	0	0	0	0	0	0
	1.995	0	0	0	0	0	0	0	0	0	0	0	0
	2.025	0	0	0	0	0	0	0	0	0	0	0	0
	2.055	0	0	0	0	0	0	0	0	0	0	0	0
	2.085	0	0	0	0	0	0	0	0	0.00518814	0.000533333	0	0
	2.115	0	0	0	0	0	0	0	0	0	0.000533333	0	0
	2.145	0	0	0	0	0	0	0	0	0	0.000533333	0	0
	2.175	0	0	0	0	0	0	0	0	0.014303	0.00213333	0	0
	2.205	0	0	0	0	0	0	0	0	0.0231941	0.0048	0.0129311	0.00116959
	2.235	0	0	0	0	0	0	0	0	0.0451512	0.0101333	0.0440519	0.00526316
	2.265	0	0	0	0	0	0	0	0	0.131889	0.0261333	0.00612753	0.00584795
	2.295	0	0	0	0	0.0129483	0.0016129	0	0	0.154156	0.0453333	0.0179051	0.00760234
	2.325	0	0	0	0	0.0294381	0.00537634	0	0	0.187755	0.0693333	0.0407074	0.0116959
	2.355	0	0	0	0	0.0737817	0.0150538	0	0	0.317203	0.110933	0.0340088	0.0152047
	2.385	0	0	0	0	0.103909	0.0290323	0.0142928	0.00148148	0.58286	0.189333	0.121581	0.0280702
	2.415	0.00806308	0.00111049	0.00594873	0.000817327	0.222177	0.0596774	0	0.00148148	0.773428	0.296	0.220989	0.0520468
	2.445	0.00393321	0.00166574	0.00290182	0.00122599	0.505769	0.131183	0	0.00148148	1.05262	0.4448	0.315511	0.0871345
	2.475	0.0191922	0.00444198	0.0424785	0.00735595	0.675428	0.229032	0.0132722	0.00296296	1.2629	0.627733	0.431073	0.136257
	2.505	0.0861822	0.0172127	0.0718764	0.0179812	1.10133	0.392473	0.0129562	0.00444444	1.69289	0.878933	0.596147	0.205848
	2.535	0.245145	0.0544142	0.205157	0.0490396	1.26998	0.585484	0.0759083	0.0133333	1.95489	1.176	0.743548	0.294737
	2.565	0.600398	0.147696	0.761994	0.167143	1.9315	0.886022	0.123572	0.0281481	2.21796	1.52107	0.960379	0.412281
	2.595	1.27445	0.350361	1.4838	0.402534	2.39348	1.2672	0.205243	0.0533333	2.31099	1.88907	1.37244	0.584211
	2.625	2.34083	0.73126	2.29848	0.775644	3.0121	1.75806	0.27727	0.0881481	2.57924	2.30933	1.62866	0.792982
	2.655	3.63916	1.33703	4.02854	1.44463	3.22822	2.29624	0.542079	0.157778	2.76445	2.77013	1.52517	0.992982
	2.685	5.04553	2.196	5.43811	2.36821	3.61687	2.9129	0.749941	0.256296	2.85944	3.2576	1.69622	1.22047
	2.715	6.03832	3.24708	5.96812	3.40458	3.78102	3.57204	0.93199	0.381481	3.28616	3.8304	1.92335	1.48421
	2.745	6.31896	4.37146	6.05709	4.47977	3.74106	4.23871	1.2624	0.554815	3.12792	4.38773	2.32376	1.80994
	2.775	5.67926	5.40422	5.44701	5.46792	3.65175	4.90376	1.69979	0.793333	3.0548	4.944	2.25338	2.13275
	2.805	4.62306	6.26319	4.68072	6.33551	3.60873	5.57527	1.97878	1.07704	3.06433	5.51413	2.42918	2.4883
	2.835	3.5925	6.94503	3.40156	6.97957	3.26406	6.1957	2.36197	1.42296	2.81461	6.04907	2.84348	2.91345
	2.865	2.50361	7.43032	2.29936	7.42419	2.98834	6.77581	2.60991	1.81333	2.74224	6.58133	2.3936	3.27895
	2.895	1.72257	7.77124	1.66827	7.75358	2.9213	7.35484	2.93442	2.26148	2.58882	7.0944	2.71558	3.70234
	2.925	1.21747	8.01721	1.24087	8.00368	2.54549	7.86989	3.41143	2.79333	2.39364	7.57867	2.63077	4.12105
	2.955	1.03669	8.23098	1.16614	8.24356	2.23112	8.33065	3.40304	3.33481	2.30137	8.05387	2.68563	4.55731
	2.985	1.09513	8.46141	1.20901	8.49734	2.07169	8.7672	3.28935	3.86889	2.11866	8.50027	2.48374	4.96901
	3.015	1.29072	8.73848	1.46751	8.81161	1.90813	9.17742	3.71613	4.48444	1.84596	8.89707	2.48643	5.38947
	3.045	1.6889	9.10827	1.57531	9.1557	1.87562	9.58871	3.48105	5.07259	1.74409	9.27947	2.41733	5.80643
	3.075	2.01667	9.55858	1.8566	9.56927	1.69976	9.96882	3.48654	5.67333	1.65059	9.64853	2.17757	6.18947
	3.105	2.18032	10.055	2.24913	10.0801	1.52795	10.3172	3.0611	6.21111	1.47147	9.984	2.24982	6.59298
	3.135	2.34214	10.5986	2.36691	10.6281	1.48266	10.6618	3.24682	6.79259	1.40902	10.3115	2.00226	6.95906
	3.165	2.17354	11.1127	2.3084	11.1729	1.3276	10.9763	2.9786	7.3363	1.3329	10.6272	1.98017	7.32807
	3.195	2.19972	11.643	2.18368	11.698	1.37405	11.3081	3.06629	7.90667	1.21298	10.92	1.72452	7.65556
	3.225	2.02334	12.1399	2.00481	12.1892	1.26336	11.6188	2.42324	8.36593	1.12113	11.1957	1.87998	8.0193
	3.255	1.8575	12.6047	1.79447	12.6371	1.08784	11.8914	2.16776	8.78444	1.0367	11.4555	1.67636	8.34971
	3.285	1.41628	12.9656	1.45159	13.0061	0.988007	12.1435	2.06807	9.19111	0.833923	11.6683	1.54393	8.65965
	3.315	1.18321	13.2726	1.10341	13.2918	0.995029	12.4022	1.86435	9.56444	0.952303	11.9157	1.39024	8.94386
	3.345	0.930929	13.5186	0.862007	13.519	0.863485	12.6306	1.7148	9.91407	0.812338	12.1307	1.33732	9.22222
	3.375	0.586241	13.6763	0.606127	13.6817	0.718477	12.8242	1.45248	10.2156	0.742519	12.3307	1.27226	9.49181
	3.405	0.523227	13.8195	0.43091	13.7993	0.643128	13.0005	1.19209	10.4674	0.64779	12.5083	1.13606	9.73684
	3.435	0.288948	13.9001	0.292569	13.8807	0.568364	13.1591	1.13346	10.7111	0.588737	12.6725	1.15893	9.99123
	3.465	0.144921	13.9411	0.212392	13.9407	0.46768	13.2919	0.880301	10.9037	0.482782	12.8096	0.97138	10.2082
	3.495	0.0846961	13.9656	0.0866291	13.9657	0.420603	13.4134	0.868581	11.097	0.448679	12.9392	0.990804	10.4333
	3.525	0.0586609	13.9828	0.0600314	13.9832	0.386031	13.5269	0.628126	11.2393	0.395697	13.0555	0.910764	10.6439
	3.555	0.0334887	13.9928	0.0192166	13.989	0.287805	13.6129	0.665818	11.3926	0.378339	13.1685	0.828298	10.8386
	3.585	0.0128063	13.9967	0.0161969	13.9939	0.238788	13.6855	0.455458	11.4993	0.372033	13.2816	0.763129	11.0211
	3.615	0.00359847	13.9978	0.0106194	13.9971	0.198311	13.7468	0.466594	11.6104	0.303753	13.3755	0.680756	11.1865
	3.645	0.00707897	14	0.00652835	13.9992	0.171105	13.8005	0.409991	11.7096	0.302168	13.4704	0.681426	11.355
	3.675	0	14	0	13.9992	0.188522	13.8608	0.424393	11.8141	0.253836	13.5515	0.595864	11.5047
	3.705	0	14	0	13.9992	0.132486	13.9038	0.319824	11.8941	0.249742	13.6325	0.712206	11.6865
	3.735	0	14	0	13.9992	0.0879975	13.9328	0.308879	11.9726	0.257063	13.7173	0.534058	11.8251
	3.765	0	14	0.00244753	14	0.0529227	13.9505	0.255226	12.0385	0.289578	13.8144	0.552193	11.9708
	3.795	0	14	0	14	0.0505108	13.9677	0.273787	12.1104	0.225509	13.8912	0.543497	12.1164
	3.825	0	14	0	14	0.0885666	13.9984	0.255617	12.1785	0.234318	13.9723	0.562937	12.2696
	3.855	0	14	0	14	0.0443616	14.014	0.251654	12.2467	0.203367	14.0437	0.52248	12.414
	3.885	0	14	0	14	0.0331359	14.0258	0.231622	12.3104	0.300357	14.1509	0.470704	12.5462
	3.915	0	14	0	14	0.0622936	14.0484	0.241347	12.3778	0.270756	14.2491	0.500435	12.6889
	3.945	0	14	0	14	0.0978675	14.0844	0.261198	12.4519	0.315927	14.3653	0.525171	12.8409
	3.975	0	14	0	14	0.106467	14.1242	0.277852	12.5319	0.344007	14.4939	0.421777	12.9649
	4.005	0	14	0	14	0.133223	14.1747	0.301582	12.62	0.355746	14.6288	0.487996	13.1105
	4.035	0.00433251	14.0017	0.00426188	14.0016	0.15359	14.2339	0.36203	12.7274	0.405886	14.7851	0.459527	13.2497
	4.065	0.00569173	14.0039	0.00839841	14.0049	0.229749	14.3237	0.405907	12.8496	0.409472	14.9451	0.456575	13.3901
	4.095	0.0112173	14.0083	0.0279308	14.0159	0.292822	14.4398	0.409678	12.9748	0.454604	15.1253	0.466781	13.5357
	4.125	0.0234912	14.0178	0.0397599	14.0319	0.370075	14.5887	0.410908	13.1022	0.494407	15.3243	0.495118	13.6924
	4.155	0.0640119	14.0439	0.05426	14.0539	0.470093	14.7806	0.437961	13.24	0.597033	15.568	0.467964	13.8427
	4.185	0.115455	14.0916	0.117865	14.1026	0.541256	15.0048	0.420099	13.3741	0.61941	15.8245	0.459484	13.9924
	4.215	0.205136	14.1777	0.200164	14.1864	0.642342	15.2747	0.578881	13.5615	0.681715	16.1109	0.559131	14.1772
	4.245	0.348386	14.3259	0.352333	14.3359	0.738003	15.5892	0.532379	13.7363	0.695895	16.4075	0.495432	14.3433
	4.275	0.497902	14.5408	0.60179	14.595	0.834657	15.95	0.605008	13.9378	0.825616	16.7643	0.498824	14.5129
	4.305	0.799281	14.8906	0.912613	14.9935	1.06962	16.4188	0.500095	14.1067	0.895685	17.1568	0.491896	14.6825
	4.335	1.23869	15.4403	1.19449	15.5223	1.17462	16.9409	0.588376	14.3081	0.908535	17.5605	0.555369	14.8766
	4.365	1.53517	16.131	1.60058	16.2407	1.20029	17.4817	0.576049	14.5081	0.988421	18.0059	0.587358	15.0848
	4.395	1.92207	17.0078	1.97126	17.1377	1.35932	18.1027	0.597674	14.7185	0.974973	18.4512	0.647719	15.3175
	4.425	2.23113	18.0394	2.26888	18.1843	1.33863	18.7226	0.637347	14.9459	1.0551	18.9397	0.534613	15.5123
	4.455	2.40732	19.1677	2.46305	19.3359	1.41344	19.386	0.677948	15.1911	1.04775	19.4315	0.606631	15.7363
	4.485	2.64758	20.4253	2.51731	20.5288	1.46353	20.0823	0.6002	15.4111	1.07079	19.9408	0.668868	15.9865
	4.515	2.46833	21.6135	2.54184	21.7495	1.32817	20.7226	0.512486	15.6015	1.09311	20.4677	0.670803	16.2409
	4.545	2.1843	22.6791	2.19348	22.8169	1.38443	21.3989	0.570682	15.8163	1.14642	21.0277	0.733501	16.5228
	4.575	1.85918	23.598	1.81008	23.7094	1.24903	22.0172	0.56128	16.0304	1.07648	21.5605	0.644313	16.7737
	4.605	1.55562	24.377	1.41028	24.414	1.16527	22.6016	0.565493	16.2489	1.12844	22.1264	0.748607	17.069
	4.635	1.1284	24.9495	1.11916	24.9804	1.17669	23.1995	0.601716	16.4844	1.13593	22.7035	0.776992	17.3795
	4.665	0.797367	25.3592	0.746106	25.3629	1.02685	23.728	0.493134	16.68	1.08509	23.2619	0.762697	17.6883
	4.695	0.561073	25.6513	0.524121	25.6351	0.951894	24.2242	0.553241	16.9022	1.0416	23.8048	0.781503	18.0088
	4.725	0.301209	25.8101	0.305363	25.7957	0.894023	24.6962	0.511643	17.1104	1.08095	24.3755	0.86595	18.3684
	4.755	0.177828	25.9051	0.182601	25.8929	0.787261	25.1172	0.560942	17.3415	1.01049	24.9157	0.827251	18.7164
	4.785	0.0862622	25.9517	0.101524	25.9477	0.665225	25.4774	0.504218	17.5519	1.09932	25.5109	0.970682	19.1298
	4.815	0.0567937	25.9828	0.0598585	25.9804	0.679514	25.85	0.499708	17.763	1.04675	26.0848	0.976251	19.5509
	4.845	0.023038	25.9956	0.0472956	26.0065	0.775716	26.2806	0.614759	18.0259	1.10012	26.6955	0.925363	19.955
	4.875	0.0336384	26.0144	0.0532846	26.0364	0.707849	26.6785	0.632873	18.3	1.14736	27.3403	1.01586	20.4041
	4.905	0.0772065	26.0583	0.0656132	26.0736	0.780477	27.1226	0.716394	18.6141	1.17556	28.0091	1.08187	20.8883
	4.935	0.153507	26.1466	0.14958	26.1594	0.829823	27.6005	0.774476	18.9578	1.25206	28.7301	1.2017	21.4327
	4.965	0.252762	26.2937	0.258259	26.3094	1.02916	28.2005	0.869033	19.3481	1.23698	29.4512	1.21273	21.9889
	4.995	0.381671	26.5186	0.412994	26.5521	1.10431	28.8522	0.874918	19.7459	1.23844	30.1819	1.1982	22.545
	5.025	0.630408	26.8945	0.638909	26.9322	1.23071	29.5871	0.948216	20.1822	1.32552	30.9733	1.14286	23.0819
	5.055	0.935801	27.4592	0.991148	27.5288	1.37984	30.421	1.08176	20.6859	1.38221	31.8085	1.24374	23.6731
	5.085	1.28398	28.2432	1.30822	28.3257	1.54208	31.364	1.13821	21.2222	1.45143	32.696	1.16711	24.2345
	5.115	1.7929	29.3509	1.84523	29.463	1.58747	32.3462	1.27094	21.8281	1.47497	33.6085	1.23276	24.8345
	5.145	2.16555	30.7046	2.16389	30.8124	1.72187	33.4242	1.3867	22.497	1.54387	34.5749	1.25286	25.4515
	5.175	2.55492	32.3204	2.60396	32.4553	1.92437	34.643	1.51335	23.2356	1.59424	35.5845	1.24894	26.0737
	5.205	2.92739	34.1932	2.96205	34.3457	1.87624	35.8452	1.56947	24.0104	1.60505	36.6128	1.2752	26.7164
	5.235	3.117	36.2104	3.18392	36.4013	2.00245	37.143	1.60939	24.8141	1.5826	37.6384	1.26177	27.3596
	5.265	3.33605	38.3942	3.1515	38.4593	2.07237	38.5016	1.67322	25.6593	1.63702	38.7115	1.30754	28.0339
	5.295	3.15746	40.4847	3.15549	40.5435	2.0749	39.8774	1.73986	26.5481	1.62899	39.7915	1.29725	28.7105
	5.325	2.99594	42.4908	2.94507	42.5108	2.04357	41.2478	1.76762	27.4615	1.61068	40.8715	1.28489	29.3883
	5.355	2.82226	44.402	2.75548	44.3723	1.98347	42.593	1.70392	28.3519	1.50853	41.8944	1.31109	30.0877
	5.385	2.61008	46.1893	2.56514	46.1246	1.93243	43.9183	1.62471	29.2104	1.4311	42.8757	1.25967	30.7673
	5.415	2.38478	47.8406	2.30726	47.7184	1.86533	45.2118	1.67469	30.1052	1.47836	43.9008	1.28434	31.4678
	5.445	2.18648	49.3715	2.11164	49.1933	1.75282	46.4409	1.65217	30.9978	1.42104	44.8971	1.32855	32.2006
	5.475	2.02296	50.8034	1.94851	50.5693	1.67072	47.6253	1.58936	31.8659	1.38444	45.8784	1.22594	32.8842
	5.505	1.71778	52.0328	1.68119	51.7695	1.61731	48.7844	1.45807	32.6711	1.26148	46.7824	1.14934	33.5322
	5.535	1.44824	53.0805	1.42577	52.7985	1.43954	49.8274	1.45425	33.483	1.22354	47.6688	1.27851	34.2608
	5.565	1.15024	53.9217	1.12308	53.6179	1.22513	50.7247	1.38874	34.2667	1.09314	48.4693	1.11859	34.9053
	5.595	0.887064	54.5775	0.846742	54.2423	1.09657	51.5366	1.32324	35.0215	1.00363	49.2123	1.25626	35.6368
	5.625	0.593754	55.0211	0.635977	54.7164	0.997964	52.2833	1.22565	35.7281	0.98369	49.9483	1.15149	36.3146
	5.655	0.397775	55.3215	0.41118	55.0262	0.791203	52.8817	1.24065	36.4511	0.901342	50.6299	1.14619	36.9965
	5.685	0.257542	55.518	0.269446	55.2313	0.676662	53.3989	1.0603	37.0756	0.821371	51.2576	1.15941	37.6936
	5.715	0.172776	55.6513	0.143403	55.3416	0.554733	53.8274	1.07285	37.7141	0.725072	51.8176	1.0414	38.3263
	5.745	0.090475	55.7218	0.0819922	55.4054	0.516582	54.2306	0.958217	38.2904	0.683351	52.3509	1.07722	38.9877
	5.775	0.0423012	55.7551	0.0379706	55.4352	0.387852	54.5366	0.986072	38.8896	0.584973	52.8123	1.04061	39.6333
	5.805	0.0209325	55.7718	0.0272835	55.4569	0.307623	54.7817	0.845625	39.4089	0.554848	53.2544	1.00656	40.2643
	5.835	0.00759654	55.7779	0.00815204	55.4634	0.279763	55.007	0.83934	39.9296	0.480264	53.6411	0.962072	40.8737
	5.865	0.00205064	55.7796	0.00554734	55.4679	0.212142	55.1796	0.783505	40.4207	0.422254	53.9845	0.982413	41.5023
	5.895	0.00338304	55.7823	0.00349429	55.4708	0.19298	55.3382	0.788418	40.92	0.388112	54.3035	0.954347	42.1193
	5.925	0.00468842	55.7862	0.00642384	55.4761	0.141816	55.4559	0.742242	41.3948	0.364918	54.6064	0.942916	42.7351
	5.955	0.00663043	55.7918	0.00880516	55.4834	0.123723	55.5597	0.839096	41.937	0.351075	54.9008	0.885571	43.3193
	5.985	0.0105026	55.8007	0.0130757	55.4945	0.157391	55.693	0.729704	42.4133	0.306007	55.16	0.884614	43.9088

## Sheet: Figure 3
				NVT ensemble
Figure 3a	electron temperature (K)	density(gcc)	Figure 3b	electron temperature(K)	melting point (K)	uncertainty of melting point (K)
	1000	19.1034		5000	4650	50
	2000	19.0977		10000	4450	50
	3000	19.0836		15000	4650	50
	4000	19.0613		20000	4950	50
	5000	19.0199
	6000	18.9364
	7000	18.8354		NPT ensemble
	8000	18.7213		electron temperature(K)	melting point (K)	uncertainty of melting point (K)
	9000	18.5532		3550	3550	50
	10000	18.3026		10000	2650	150
	11000	18.0083		15000	1900	100
	12000	17.5975		20000	1350	150
	13000	17.1575
	14000	16.5242
	15000	16.1206	Figure 3c	laser fluence(mJ/cm^2)	maximum of electron temperature (K)	melting time (ps)	uncertainty of melting time (ps)
	16000	15.8184		30	9191.36	410.193	10
	17000	15.3146		40	10491	13.4479	1
	18000	14.9131		50	11694.4	10.4479	1
	19000	14.5178		60	12853.3	8.44794	1
	20000	14.1388		80	15034.4	7.44794	1
	21000	13.7472		100	17119.7	6.44794	1
	22000	13.3222

## Sheet: Figure 4a
	80 mJ (TTM-MD）	Sq
Figure 4a	q (ang^-1)	0 ps	1 ps	2 ps	3 ps	4 ps	5 ps	6 ps	7 ps
	1	0.676505	-0.107292	-0.519292	0.391839	0.245923	-0.472305	0.055288	0.394176
	1.02341	-0.26119	-0.195552	0.349378	-0.0140038	-0.296461	0.18623	0.168233	-0.254353
	1.04682	-0.000884188	0.236755	-0.125183	-0.135934	0.197245	0.0195766	-0.182053	0.0927518
	1.07023	0.121117	-0.144552	-0.0205141	0.151859	-0.0579392	-0.0967175	0.116921	0.0324246
	1.09365	-0.114969	0.0455939	0.0907979	-0.081032	-0.0257043	0.101202	-0.0198042	-0.0680926
	1.11706	0.0712173	0.0433577	-0.0601015	0.0303953	0.0791181	-0.0306612	-0.018412	0.0726658
	1.14047	0.0127921	-0.0376197	0.0428695	0.0479241	-0.025288	0.00697763	0.0580647	0.00807973
	1.16388	-0.0145339	0.0404017	0.0436853	-0.00554119	0.00713118	0.0586488	0.03612	-0.0182184
	1.18729	0.0353994	0.100958	-0.000393909	-0.0370019	0.163718	0.115498	-0.176979	0.177009
	1.2107	0.554825	-0.516228	0.0589914	8.20401	21.2185	26.5398	18.1223	5.34127
	1.23411	-0.614792	-0.175174	0.529359	-0.00790709	-0.105914	0.172998	0.0680989	-0.0509513
	1.25753	0.065023	0.0691008	-0.0132037	0.0280937	0.0563859	0.00661186	0.0154753	0.0448664
	1.28094	0.0161438	0.0114604	0.037863	0.0214817	0.0087068	0.0327591	0.0270327	0.0073067
	1.30435	0.0270801	0.0332943	0.00830711	0.0187978	0.0389791	0.0151557	0.00972962	0.0412137
	1.32776	0.0282082	0.00112713	0.035707	0.0481875	-0.00164658	0.0189006	0.078108	0.0111788
	1.35117	-0.0225584	0.134576	0.0815014	-0.187356	0.677699	3.4979	6.23863	5.98946
	1.37458	3.02493	0.410232	-0.201968	0.103829	0.11749	-0.0196764	0.0277549	0.0773081
	1.39799	0.0251142	0.0151942	0.0528587	0.0443009	0.0204998	0.0353389	0.051107	0.0356383
	1.4214	0.0261873	0.0482423	0.057859	0.0338749	0.0390077	0.0746624	0.0526053	0.020361
	1.44482	0.0786165	0.0967319	0.00848614	0.0542618	0.17545	0.0300529	-0.0349975	0.343555
	1.46823	0.207016	-0.447245	1.81877	9.13435	16.2262	15.5389	7.84768	1.12073
	1.49164	-0.460213	0.266227	0.271721	-0.056358	0.0621063	0.158271	0.0343028	0.0298185
	1.51505	0.100187	0.0622849	0.0350921	0.0706625	0.0661341	0.0479534	0.0610593	0.0587299
	1.53846	0.0561892	0.069466	0.0519818	0.0519763	0.0940933	0.0581275	0.0212069	0.148457
	1.56187	0.126599	-0.125705	0.610645	3.24974	5.96632	5.88003	3.09702	0.531945
	1.58528	-0.141318	0.120014	0.15212	0.0276598	0.0533307	0.0994881	0.066831	0.0499926
	1.6087	0.0715498	0.0807952	0.0681107	0.0586687	0.0791346	0.0949331	0.0597196	0.0582725
	1.63211	0.126937	0.0944385	0.0132998	0.16647	0.240228	-0.1226	0.481363	3.91936
	1.65552	8.51967	9.70492	6.10303	1.59266	-0.20211	0.0636898	0.250442	0.0516804
	1.67893	0.0478081	0.134972	0.0872926	0.0598461	0.0966898	0.0877907	0.073009	0.0883268
	1.70234	0.0805766	0.0803285	0.100957	0.0764568	0.0729629	0.139144	0.0872915	0.0106587
	1.72575	0.541007	1.80626	2.74481	2.35054	1.06862	0.142378	0.0182084	0.156068
	1.74916	0.119555	0.0566082	0.116101	0.134067	0.0705338	0.100192	0.162134	0.0942066
	1.77258	0.0758384	0.200975	0.153266	0.0190228	0.257636	0.366332	-0.183145	0.677922
	1.79599	5.5356	11.8881	13.381	8.31623	2.13795	-0.258545	0.133313	0.371062
	1.8194	0.0741283	0.0719647	0.205017	0.128335	0.077032	0.141396	0.135118	0.0956566
	1.84281	0.117127	0.125486	0.116928	0.124259	0.104167	0.233405	0.776043	1.42067
	1.86622	1.48732	0.907129	0.293343	0.0710361	0.680534	-0.104161	-0.515536	0.39626
	1.88963	0.249551	-0.4685	0.0601009	0.398569	-0.25703	-0.190323	0.354617	-0.00934371
	1.91304	-0.290892	0.192296	0.173456	-0.248741	0.00571968	0.242735	-0.119422	-0.129028
	1.93645	0.203995	0.0256736	-0.174735	0.100833	0.128397	-0.136584	-0.0111409	0.160612
	1.95987	-0.0493121	-0.0863144	0.127552	0.0423315	-0.103599	0.057954	0.102002	-0.0691657
	1.98328	-0.011878	0.114503	-0.0065323	-0.0522426	0.0872271	0.0572502	-0.0452829	0.0467701
	2.00669	0.0946516	-0.0135596	0.00215579	0.092632	0.0321295	-0.0144676	0.0671878	0.0699878
	2.0301	-0.000549168	0.0351824	0.0839069	0.0347591	0.0180226	0.0719276	0.0725109	0.0298913
	2.05351	0.0455659	0.0917765	0.0743999	0.0286092	0.0744348	0.1388	0.0549441	0.0147976
	2.07692	0.200277	0.178772	-0.0951634	0.215213	0.622856	-0.310968	0.123915	7.60069
	2.10033	19.9698	25.4093	17.7087	5.43766	-0.504292	-0.165196	0.574138	0.0800962
	2.12375	-0.0437545	0.225115	0.139925	0.0162419	0.11784	0.128011	0.0497405	0.0825849
	2.14716	0.110336	0.0647058	0.0691766	0.0961831	0.0719364	0.0665402	0.0890734	0.0744452
	2.17057	0.0625036	0.0833239	0.0784974	0.0616155	0.0796021	0.085134	0.0628779	0.0725362
	2.19398	0.090987	0.0699065	0.0651178	0.0939857	0.0830956	0.0585332	0.0909233	0.106603
	2.21739	0.0633126	0.0800998	0.138372	0.0843113	0.0493561	0.197751	0.181027	-0.0699757
	2.2408	0.622537	3.11458	5.68978	5.62013	2.9642	0.500531	-0.121224	0.165808
	2.26421	0.195459	0.0654819	0.105608	0.155349	0.108849	0.0990525	0.134515	0.128351
	2.28763	0.1084	0.122064	0.136048	0.125543	0.120192	0.138571	0.14838	0.130907
	2.31104	0.134307	0.168042	0.159091	0.132753	0.18016	0.206769	0.138553	0.171264
	2.33445	0.288078	0.186316	0.11579	0.443809	0.414459	-0.12758	1.61606	7.72485
	2.35786	14.0277	13.8545	7.35597	1.3135	-0.270768	0.361567	0.423081	0.119757
	2.38127	0.199002	0.295954	0.190192	0.171985	0.233407	0.204574	0.174703	0.203598
	2.40468	0.203163	0.185492	0.195859	0.19682	0.193765	0.205299	0.193738	0.1915
	2.42809	0.228733	0.209477	0.176285	0.279623	0.297792	0.108546	0.629695	2.70046
	2.45151	4.99619	5.10651	2.89222	0.690332	0.0403271	0.25205	0.301664	0.193893
	2.47492	0.206379	0.248854	0.224765	0.208802	0.226021	0.235377	0.22765	0.219764
	2.49833	0.234963	0.254248	0.232917	0.227856	0.287152	0.279862	0.214327	0.334431
	2.52174	0.448752	0.191723	0.524427	3.04063	6.73113	7.97696	5.32148	1.64797
	2.54515	0.0539329	0.235578	0.423682	0.259859	0.236525	0.312606	0.278604	0.248205
	2.56856	0.278617	0.275336	0.25886	0.271332	0.269686	0.265764	0.281838	0.270618
	2.59197	0.265644	0.31642	0.299758	0.247478	0.600311	1.5121	2.25723	2.04248
	2.61538	1.10726	0.371438	0.239947	0.347756	0.336402	0.286153	0.326577	0.351474
	2.6388	0.309435	0.324418	0.3779	0.343063	0.325067	0.420376	0.416632	0.321622
	2.66221	0.480422	0.632738	0.31698	0.779298	3.96766	8.53617	10.0204	6.70502
	2.68562	2.15625	0.166638	0.374947	0.602062	0.387408	0.350994	0.450219	0.402001
	2.70903	0.35055	0.391181	0.390839	0.358767	0.371439	0.379193	0.372719	0.38358
	2.73244	0.369291	0.426236	0.769527	1.23926	1.34149	0.960572	0.514292	0.339634
	2.75585	0.684698	-0.100151	-0.511484	0.401185	0.254378	-0.464308	0.0650438	0.403981
	2.77926	-0.252544	-0.185572	0.360466	-0.00418074	-0.286158	0.198492	0.179798	-0.243438
	2.80268	0.0120969	0.250179	-0.113086	-0.122399	0.212424	0.0335959	-0.16736	0.110209
	2.82609	0.13811	-0.128552	-0.00198264	0.171515	-0.0396077	-0.0763883	0.139985	0.0542882
	2.8495	-0.0927358	0.0714031	0.116675	-0.0560964	0.00297327	0.132141	0.00963421	-0.0359681
	2.87291	0.107112	0.0763427	-0.0286656	0.0668408	0.117335	0.00701358	0.0252662	0.120739
	2.89632	0.058308	0.0111717	0.099208	0.102648	0.0287105	0.0703829	0.124124	0.0700912
	2.91973	0.0559325	0.119174	0.115899	0.0700807	0.0984168	0.146314	0.118437	0.0849904
	2.94314	0.144869	0.193019	0.111672	0.103593	0.274925	0.230872	0.0181237	0.348892
	2.96656	0.678982	-0.0653317	0.89463	8.32887	19.4206	23.377	15.5718	4.47869
	2.98997	-0.46582	0.0141992	0.605351	0.139274	0.0687402	0.297894	0.198745	0.102767
	3.01338	0.197124	0.190337	0.123256	0.159445	0.175102	0.132686	0.144002	0.162832
	3.03679	0.134718	0.135089	0.155566	0.136808	0.129065	0.150747	0.141464	0.126147
	3.0602	0.146531	0.148953	0.127003	0.139798	0.156346	0.135128	0.134629	0.162657
	3.08361	0.150713	0.131947	0.165012	0.177205	0.140725	0.161247	0.213358	0.173388
	3.10702	0.160832	0.303313	0.326488	0.211305	0.890572	2.95301	4.9535	4.75802
	3.13043	2.51906	0.509244	0.0191867	0.253544	0.2685	0.161626	0.199544	0.239251
	3.15385	0.198968	0.195842	0.228314	0.220315	0.205727	0.223423	0.234718	0.225071
	3.17726	0.227721	0.246454	0.251185	0.242183	0.255176	0.28174	0.274486	0.26541
	3.20067	0.307619	0.324369	0.284633	0.329021	0.413736	0.342805	0.342013	0.624431
	3.22408	0.629286	0.479403	2.35701	7.33338	11.7421	10.8387	5.50428	1.05707
	3.24749	0.0626857	0.540348	0.531652	0.315202	0.384621	0.436213	0.353162	0.34848
	3.2709	0.3876	0.358435	0.338313	0.358375	0.355093	0.344983	0.354367	0.353612
	3.29431	0.351279	0.359555	0.352912	0.355693	0.382308	0.37097	0.362707	0.447873
	3.31773	0.483732	0.464815	1.02968	2.57377	4.02633	3.84556	2.17755	0.679349
	3.34114	0.277739	0.420973	0.440347	0.369383	0.382364	0.406607	0.387144	0.379552
	3.36455	0.392986	0.398118	0.395091	0.394564	0.407228	0.42349	0.416504	0.419446
	3.38796	0.466106	0.479326	0.463443	0.577195	0.716499	0.659709	0.995472	2.6782
	3.41137	5.00357	5.66773	3.82407	1.39093	0.345627	0.452634	0.565085	0.457027
	3.43478	0.439854	0.484918	0.460655	0.438724	0.456535	0.456246	0.446454	0.452658
	3.45819	0.453946	0.454769	0.463175	0.459209	0.46618	0.498923	0.498019	0.532273
	3.48161	0.85124	1.43808	1.79843	1.54559	0.940305	0.531473	0.481532	0.542344
	3.50502	0.531106	0.50975	0.537794	0.551122	0.533842	0.552729	0.586237	0.572204
	3.52843	0.575395	0.636499	0.645237	0.628505	0.760168	0.896501	0.883468	1.45252
	3.55184	3.4568	5.87196	6.30358	4.16425	1.60143	0.559787	0.677105	0.769574
	3.57525	0.64366	0.626094	0.669698	0.63395	0.60622	0.625746	0.619288	0.602125
	3.59866	0.612153	0.615374	0.614754	0.632794	0.632732	0.655344	0.827919	1.07955
	3.62207	1.1406	0.935606	0.687341	0.586163	0.687569	-0.0963383	-0.50738	0.404638
	3.64548	0.258174	-0.460087	0.0696368	0.408928	-0.248126	-0.180879	0.366412	0.00112449
	3.6689	-0.281508	0.204935	0.186379	-0.238593	0.0184196	0.258113	-0.107236	-0.116234
	3.69231	0.221751	0.0416216	-0.161197	0.119592	0.148244	-0.121324	0.007579	0.183962
	3.71572	-0.0307212	-0.0677777	0.153546	0.0662926	-0.0838288	0.0851594	0.13197	-0.045683
	3.73913	0.0164507	0.150973	0.0236601	-0.0230219	0.12792	0.0955411	-0.0149453	0.0880755
	3.76254	0.142636	0.0245862	0.0466428	0.15209	0.0830333	0.0326696	0.133611	0.13565
	3.78595	0.0516958	0.106764	0.170049	0.100704	0.0910148	0.175327	0.159778	0.104443
	3.80936	0.162227	0.209923	0.15266	0.148417	0.23767	0.237889	0.161009	0.229892
	3.83278	0.353501	0.245461	0.186531	0.540115	0.604095	0.316591	2.81496	10.7137
	3.85619	19.3454	20.0303	11.739	2.86225	-0.262033	0.311049	0.554523	0.188617
	3.8796	0.231477	0.35921	0.239959	0.212095	0.283125	0.239075	0.204489	0.248886
	3.90301	0.234499	0.199133	0.226956	0.229402	0.195804	0.211076	0.226331	0.196665
	3.92642	0.197999	0.223098	0.204274	0.190978	0.216673	0.212874	0.19018	0.209894
	3.94983	0.223886	0.198931	0.203378	0.232225	0.218252	0.204089	0.236697	0.244277
	3.97324	0.215461	0.241948	0.290815	0.268802	0.290397	0.477637	0.644762	0.732116
	3.99666	1.29237	2.68312	3.95419	3.69053	2.01186	0.520578	0.150672	0.323525
	4.02007	0.331731	0.250145	0.284175	0.315356	0.281417	0.283689	0.313309	0.30318
	4.04348	0.29395	0.316856	0.324186	0.313263	0.32566	0.346595	0.345264	0.345307
	4.06689	0.36748	0.381533	0.375498	0.390891	0.4285	0.430808	0.423585	0.482413
	4.0903	0.529602	0.496958	0.582681	0.843301	1.01199	1.54267	3.74125	7.32575
	4.11371	9.27149	7.31229	3.29337	0.731462	0.417919	0.692785	0.602553	0.496896
	4.13712	0.554572	0.551075	0.496738	0.508358	0.519837	0.492651	0.489135	0.499934
	4.16054	0.490165	0.487794	0.496573	0.491492	0.489647	0.499547	0.499263	0.501957
	4.18395	0.519977	0.524944	0.532666	0.594289	0.717495	0.996084	1.63992	2.52978
	4.20736	2.99239	2.50744	1.45429	0.67852	0.491273	0.552481	0.553029	0.517867
	4.23077	0.523285	0.533896	0.524715	0.521933	0.531022	0.53593	0.534038	0.535142
	4.25418	0.548239	0.563105	0.565917	0.582085	0.627644	0.665903	0.732599	0.918607
	4.27759	1.09407	1.08737	1.28946	2.28011	3.56883	3.77976	2.54612	1.10193
	4.301	0.54117	0.618082	0.664744	0.596175	0.590134	0.61308	0.596335	0.585488
	4.32441	0.596674	0.596858	0.59086	0.593607	0.597314	0.599574	0.602537	0.607923
	4.34783	0.621581	0.635493	0.669548	0.82421	1.13715	1.41018	1.38642	1.08656
	4.37124	0.781521	0.65728	0.6655	0.682352	0.67488	0.67847	0.69628	0.700769
	4.39465	0.701763	0.722383	0.739398	0.739059	0.760169	0.800736	0.819316	0.874217
	4.41806	1.04144	1.23253	1.44052	2.00832	3.07136	3.89693	3.56608	2.2716
	4.44147	1.14257	0.799979	0.865832	0.863734	0.802334	0.803545	0.811946	0.787276
	4.46488	0.778415	0.784627	0.775226	0.771059	0.783481	0.787901	0.787968	0.79288
	4.48829	0.783638	0.78907	0.875323	0.999592	1.02607	0.922754	0.800444	0.750134
	4.51171	0.687207	-0.0933382	-0.500026	0.407576	0.260285	-0.453219	0.0756224	0.411641
	4.53512	-0.243086	-0.173778	0.370887	0.00495652	-0.274783	0.211667	0.191	-0.232325
	4.55853	0.0272151	0.265202	-0.101353	-0.107704	0.230337	0.047408	-0.153525	0.130286
	4.58194	0.156323	-0.114131	0.0190916	0.194976	-0.0231539	-0.0565833	0.16755	0.0758489
	4.60535	-0.0733024	0.101861	0.146057	-0.0348044	0.0338653	0.169675	0.0364353	-0.0056838
	4.62876	0.151153	0.111484	-0.000185834	0.113031	0.165292	0.041213	0.0740633	0.184098
	4.65217	0.104757	0.0607167	0.174372	0.165995	0.0792743	0.15394	0.213782	0.129716
	4.67559	0.140553	0.237036	0.197155	0.151733	0.243041	0.268361	0.197913	0.245927
	4.699	0.329742	0.276533	0.261628	0.38345	0.400909	0.323961	0.466229	0.685512
	4.72241	0.757312	1.94115	6.36896	13.2496	17.4379	14.707	7.41787	1.7302
	4.74582	0.178583	0.482866	0.483755	0.323503	0.387832	0.394099	0.317944	0.343099
	4.76923	0.357144	0.301482	0.308449	0.33578	0.295137	0.281601	0.313785	0.293933
	4.79264	0.266981	0.295093	0.296751	0.263103	0.277194	0.297549	0.268938	0.263519
	4.81605	0.29289	0.281087	0.259632	0.283952	0.293725	0.269737	0.281143	0.308185
	4.83946	0.292166	0.284066	0.319116	0.329836	0.3159	0.361092	0.448599	0.511421
	4.86288	0.616206	0.824978	0.976812	0.974349	1.19134	2.01319	2.92577	2.8586
	4.88629	1.69502	0.556384	0.248802	0.390484	0.40263	0.333952	0.363973	0.390133
	4.9097	0.358639	0.365226	0.39592	0.385882	0.381838	0.409416	0.413939	0.404552
	4.93311	0.425923	0.445115	0.43806	0.449554	0.480552	0.486192	0.488711	0.525718
	4.95652	0.553635	0.549683	0.581758	0.653789	0.689329	0.773165	1.07227	1.44857
	4.97993	1.74768	2.52026	4.38197	6.38081	6.46568	4.22879	1.68895	0.634476
	5.00334	0.710126	0.793894	0.683106	0.664972	0.696146	0.659151	0.636459	0.653869
	5.02676	0.642457	0.623059	0.631776	0.631096	0.61732	0.623569	0.631056	0.622352
	5.05017	0.624906	0.637539	0.637069	0.641447	0.665321	0.692306	0.751165	0.911353
	5.07358	1.17981	1.49226	1.77898	1.95593	1.90512	1.57641	1.109	0.755221
	5.09699	0.638277	0.656179	0.663946	0.644939	0.643535	0.653064	0.650272	0.64715
	5.1204	0.655284	0.662206	0.661939	0.668353	0.691482	0.72184	0.756443	0.818936
	5.14381	0.901329	0.93988	0.944395	1.02016	1.13807	1.16136	1.24907	1.7402
	5.16722	2.40859	2.4915	1.77722	0.970145	0.677277	0.730202	0.749741	0.707835
	5.19064	0.705792	0.715262	0.701961	0.696728	0.703752	0.703008	0.701552	0.707566
	5.21405	0.712882	0.716196	0.722545	0.733169	0.75137	0.793578	0.896288	1.06912
	5.23746	1.21722	1.20317	1.0299	0.85278	0.780879	0.782577	0.792323	0.794114
	5.26087	0.796543	0.804295	0.815794	0.825198	0.834881	0.852905	0.873901	0.89449
	5.28428	0.934347	1.00364	1.08094	1.1539	1.24291	1.3838	1.62677	1.98801
	5.30769	2.32185	2.3473	1.95057	1.3853	1.01715	0.933354	0.952624	0.938372
	5.3311	0.913748	0.913399	0.911624	0.897971	0.892429	0.892533	0.885512	0.879966
	5.35452	0.881109	0.881617	0.884868	0.888424	0.87534	0.864099	0.901202	0.970151
	5.37793	0.992579	0.943262	0.881167	0.858001	0.680877	-0.0893436	-0.486253	0.407667
	5.40134	0.259317	-0.441235	0.081673	0.409341	-0.23491	-0.162666	0.371698	0.00934411
	5.42475	-0.262134	0.216986	0.192961	-0.220994	0.0373693	0.267556	-0.0932144	-0.0945302
	5.44816	0.236095	0.0532909	-0.139765	0.139756	0.160345	-0.102335	0.0331434	0.201172
	5.47157	-0.0139254	-0.0403726	0.17748	0.0831455	-0.0568023	0.117344	0.154524	-0.0186774
	5.49498	0.0556432	0.182253	0.0497655	0.0180392	0.169312	0.123685	0.0238377	0.139136
	5.51839	0.18092	0.0658394	0.110489	0.208997	0.128793	0.103324	0.212032	0.192016
	5.54181	0.125448	0.209139	0.249711	0.178565	0.215324	0.290264	0.243311	0.240044
	5.56522	0.325223	0.316357	0.293285	0.371468	0.390027	0.361645	0.442731	0.479126
	5.58863	0.441661	0.601128	0.746375	0.744192	1.91909	5.59698	10.3595	13.0295
	5.61204	12.131	8.74625	4.80577	1.85263	0.551438	0.436079	0.569983	0.542566
	5.63545	0.472398	0.458148	0.464228	0.453667	0.42421	0.410103	0.420048	0.407055
	5.65886	0.378438	0.386128	0.396935	0.371053	0.36243	0.382026	0.369139	0.347253
	5.68227	0.365426	0.372826	0.347472	0.350864	0.370866	0.354453	0.343505	0.367421
	5.70569	0.368823	0.349307	0.363917	0.383179	0.372053	0.381763	0.425716	0.455316
	5.7291	0.492274	0.585612	0.707711	0.847758	1.0324	1.12941	0.906662	0.498984
	5.75251	0.533576	1.37317	2.36557	2.44088	1.51158	0.583428	0.343574	0.461343
	5.77592	0.466514	0.415595	0.447642	0.466744	0.440803	0.454834	0.482376	0.470225
	5.79933	0.47231	0.502361	0.503411	0.498176	0.52856	0.547041	0.53951	0.564176
	5.82274	0.602693	0.601728	0.611344	0.666163	0.692688	0.698138	0.787245	0.918118
	5.84615	1.01224	1.25608	1.77138	2.17476	2.21104	2.50811	3.62152	4.64337
	5.86957	4.15565	2.39834	1.01275	0.751867	0.907939	0.863663	0.780601	0.815635
	5.89298	0.819313	0.770766	0.773512	0.787866	0.762137	0.753504	0.766391	0.752321
	5.91639	0.740655	0.757154	0.757786	0.744874	0.758549	0.771564	0.76539	0.790442
	5.9398	0.846776	0.903976	1.04943	1.34401	1.57895	1.49984	1.22483	1.11199
	5.96321	1.23054	1.28357	1.08994	0.835891	0.744723	0.771098	0.77194	0.746408
	5.98662	0.750282	0.761587	0.753455	0.753806	0.77225	0.784343	0.794798	0.825887
	6.01003	0.864505	0.885256	0.906131	0.9731	1.07753	1.12959	1.06557	0.935314
	6.03344	0.82494	0.802337	0.984625	1.42024	1.82926	1.79998	1.34807	0.920529
	6.05686	0.787022	0.807323	0.806198	0.791886	0.795804	0.794684	0.788316	0.790739
	6.08027	0.791871	0.791025	0.798381	0.803979	0.80287	0.81041	0.824796	0.83533
	6.10368	0.868695	0.959629	1.07684	1.13053	1.06944	0.94895	0.871715	0.866726
	6.12709	0.88007	0.878551	0.881154	0.893407	0.898675	0.903146	0.919294	0.935406
	6.1505	0.947168	0.971445	1.00732	1.03784	1.07198	1.13458	1.22031	1.29148
	6.17391	1.32074	1.32879	1.37218	1.47131	1.5563	1.52353	1.35425	1.14747
	6.19732	1.02091	0.996189	1.00534	0.996303	0.980888	0.976971	0.973097	0.965389
	6.22074	0.965332	0.966264	0.955432	0.942815	0.938592	0.935621	0.932683	0.933376
	6.24415	0.929753	0.926411	0.946548	0.983289	0.996082	0.973179	0.945059	0.934826
	6.26756	0.671613	-0.0806736	-0.471613	0.402921	0.260751	-0.425487	0.0839301	0.407057
	6.29097	-0.221632	-0.153946	0.369319	0.0185468	-0.248586	0.218165	0.198444	-0.205879
	6.31438	0.0429038	0.270304	-0.0784786	-0.082776	0.239775	0.065763	-0.12463	0.144979
	6.33779	0.170086	-0.0841945	0.0430723	0.209318	0.00491944	-0.0251169	0.185587	0.10077
	6.3612	-0.0367357	0.127129	0.16926	0.00435979	0.0692013	0.195185	0.076857	0.0418151
	6.38462	0.184798	0.150669	0.053306	0.155906	0.206503	0.104939	0.137662	0.236258
	6.40803	0.177594	0.147505	0.245404	0.248841	0.190788	0.25343	0.309298	0.263312
	6.43144	0.275462	0.34864	0.347563	0.33172	0.385645	0.434949	0.434286	0.439415
	6.45485	0.499635	0.569362	0.547832	0.556809	0.781276	0.859561	0.721409	2.00117
	6.47826	5.91834	9.87614	10.1245	7.51371	5.91979	5.80666	4.56168	2.02679
	6.50167	0.531749	0.598199	0.800607	0.630923	0.570022	0.630509	0.587421	0.544546
	6.52508	0.561539	0.54384	0.517233	0.520109	0.504124	0.484631	0.491265	0.482133
	6.54849	0.462838	0.470123	0.467863	0.444983	0.448091	0.45692	0.437067	0.431959
	6.57191	0.44954	0.441416	0.428949	0.447	0.453896	0.440475	0.454056	0.480059
	6.59532	0.488373	0.521769	0.609644	0.73835	0.909864	1.04902	0.985081	0.722474
	6.61873	0.516775	0.501774	0.503138	0.429318	0.581771	1.22074	1.94456	2.00345
	6.64214	1.31777	0.626688	0.450897	0.540456	0.541224	0.505061	0.53415	0.548215
	6.66555	0.530754	0.548923	0.571921	0.562816	0.57193	0.601669	0.60585	0.610966
	6.68896	0.642283	0.657495	0.660106	0.692524	0.725427	0.732569	0.761602	0.817164
	6.71237	0.855952	0.921224	1.09903	1.40297	1.77439	2.01043	1.80678	1.27978
	6.73579	1.21532	2.13974	3.32313	3.49263	2.47212	1.33146	0.908182	0.978208
	6.7592	1.00487	0.926886	0.912792	0.934539	0.910991	0.89203	0.90622	0.899024
	6.78261	0.873941	0.876849	0.88572	0.872846	0.869663	0.882656	0.877978	0.867493
	6.80602	0.882286	0.900155	0.90598	0.957606	1.10775	1.30238	1.40166	1.30877
	6.82943	1.08461	0.906067	0.894797	1.02152	1.15802	1.17575	1.04897	0.895573
	6.85284	0.839903	0.856942	0.856335	0.838502	0.842585	0.851033	0.850018	0.865887
	6.87625	0.895213	0.915635	0.948489	1.00491	1.03153	0.990503	0.918894	0.867555
	6.89967	0.849245	0.853524	0.862931	0.862534	0.860493	0.899719	1.03281	1.24114
	6.92308	1.38294	1.31919	1.10246	0.921132	0.862263	0.862837	0.861684	0.858926
	6.94649	0.85853	0.856586	0.85754	0.85998	0.859886	0.8634	0.87066	0.874921
	6.9699	0.880204	0.890242	0.906272	0.946664	1.01381	1.05542	1.02873	0.969001
	6.99331	0.933325	0.92838	0.933961	0.940379	0.943637	0.945344	0.952538	0.962307
	7.01672	0.969431	0.980755	0.998393	1.01548	1.03853	1.07745	1.11964	1.14208
	7.04013	1.13113	1.0921	1.06825	1.1096	1.1872	1.21447	1.18441	1.17956
	7.06355	1.22088	1.22836	1.15847	1.07017	1.02899	1.02847	1.02896	1.0185
	7.08696	1.01018	1.0079	1.00318	0.996114	0.99355	0.992487	0.987814	0.984286
	7.11037	0.983796	0.980752	0.977156	0.977926	0.977904	0.976516	0.984543	0.999564
	7.13378	1.00447	0.997038	0.990214	0.988115	0.666542	-0.0745837	-0.459058	0.403358
	7.15719	0.262705	-0.413618	0.0904888	0.409221	-0.212573	-0.144884	0.372942	0.0251772
	7.1806	-0.23852	0.225066	0.204415	-0.197457	0.0513284	0.278255	-0.0692579	-0.0728189
	7.20401	0.249411	0.0751975	-0.113795	0.158221	0.182728	-0.0734808	0.0560497	0.224024
	7.22742	0.016909	-0.0115247	0.204301	0.117281	-0.0223762	0.147503	0.189932	0.0193096
	7.25084	0.0895627	0.221662	0.0961379	0.0612198	0.215569	0.178641	0.0756502	0.190885
	7.27425	0.245264	0.131607	0.172579	0.284955	0.213261	0.182782	0.307354	0.308287
	7.29766	0.234652	0.323344	0.393788	0.322422	0.354368	0.471623	0.445066	0.420651
	7.32107	0.543345	0.583825	0.523371	0.617692	0.743603	0.678796	0.705413	0.95692
	7.34448	0.957934	0.954259	2.55771	6.25708	9.21526	8.18885	4.43534	2.53709
	7.36789	3.94388	5.30067	4.04923	1.79015	0.804274	0.87035	0.892682	0.794136
	7.3913	0.792256	0.761891	0.699974	0.704221	0.69189	0.642561	0.645539	0.649993
	7.41472	0.603796	0.591817	0.610875	0.582897	0.559044	0.579882	0.569384	0.534305
	7.43813	0.54427	0.552843	0.522638	0.521332	0.545324	0.530715	0.515447	0.539316
	7.46154	0.550814	0.552299	0.606452	0.704492	0.816322	0.922955	0.924561	0.762911
	7.48495	0.586443	0.540454	0.555435	0.539109	0.539214	0.578866	0.572792	0.523939
	7.50836	0.632859	1.04449	1.51118	1.5581	1.11503	0.661958	0.553296	0.617439
	7.53177	0.616007	0.59669	0.624637	0.63438	0.622958	0.641477	0.661224	0.659947
	7.55518	0.676118	0.702866	0.710248	0.724802	0.757394	0.777286	0.793256	0.824328
	7.5786	0.851369	0.880923	0.942974	1.04769	1.23559	1.49946	1.63923	1.49809
	7.60201	1.25294	1.12173	1.0597	1.10849	1.54711	2.26896	2.59712	2.16632
	7.62542	1.45111	1.06857	1.0509	1.08584	1.04905	1.01923	1.02653	1.02321
	7.64883	1.00165	0.993866	0.996525	0.987712	0.978625	0.982566	0.983033	0.975264
	7.67224	0.977014	0.98533	0.986114	0.988255	1.00638	1.05394	1.14666	1.24382
	7.69565	1.24613	1.13519	1.0203	0.9794	0.972764	0.957219	0.961135	1.0119
	7.71906	1.07434	1.08468	1.02288	0.943572	0.91185	0.921092	0.926471	0.924945
	7.74247	0.936176	0.954296	0.96799	0.97223	0.952138	0.912081	0.888038	0.889618
	7.76589	0.89051	0.886505	0.890613	0.893611	0.890116	0.894255	0.900463	0.894514
	7.7893	0.897717	0.936896	1.00049	1.05986	1.088	1.06032	0.989072	0.927251
	7.81271	0.903392	0.899857	0.900533	0.903677	0.903471	0.901127	0.905783	0.912377
	7.83612	0.913271	0.91602	0.922516	0.925193	0.932945	0.958687	0.989625	1.0038
	7.85953	0.996379	0.976216	0.959639	0.960247	0.970072	0.973226	0.973987	0.981542
	7.88294	0.989193	0.993593	1.00193	1.01253	1.02264	1.04028	1.0608	1.06459
	7.90635	1.05221	1.04262	1.0402	1.03943	1.04546	1.06502	1.09281	1.11202
	7.92977	1.10444	1.07748	1.06922	1.09472	1.11622	1.10133	1.06812	1.04542
	7.95318	1.03585	1.03271	1.03238	1.03004	1.02616	1.02462	1.02152	1.0146
	7.97659	1.01082	1.01085	1.0085	1.00631	1.00814	1.00845	1.00589	1.00584
	8	1.00589	1.00234	1.00092	1.00322	1.00239	0.998716	0.996932	0.994952

## Sheet: Figure 4b
	80 mJ (TTM-DPMD）	Sq
Figure 4b	q (ang^-1)	0 ps	1 ps	2 ps	3 ps	4 ps	5 ps	6 ps	7 ps
	1	0.676505	-0.107292	-0.519292	0.391839	0.245923	-0.472305	0.055288	0.394176
	1.02341	-0.26119	-0.195552	0.349378	-0.0140038	-0.296461	0.18623	0.168233	-0.254353
	1.04682	-0.000884188	0.236755	-0.125183	-0.135934	0.197245	0.0195766	-0.182053	0.0927518
	1.07023	0.121117	-0.144552	-0.0205141	0.151859	-0.0579392	-0.0967175	0.116921	0.0324246
	1.09365	-0.114969	0.0455939	0.0907979	-0.081032	-0.0257043	0.101202	-0.0198042	-0.0680926
	1.11706	0.0712173	0.0433577	-0.0601015	0.0303953	0.0791181	-0.0306612	-0.018412	0.0726658
	1.14047	0.0127921	-0.0376197	0.0428695	0.0479241	-0.025288	0.00697763	0.0580647	0.00807973
	1.16388	-0.0145339	0.0404017	0.0436853	-0.00554119	0.00713118	0.0586488	0.03612	-0.0182184
	1.18729	0.0353994	0.100958	-0.000393909	-0.0370019	0.163718	0.115498	-0.176979	0.177009
	1.2107	0.554825	-0.516228	0.0589914	8.20401	21.2185	26.5398	18.1223	5.34127
	1.23411	-0.614792	-0.175174	0.529359	-0.00790709	-0.105914	0.172998	0.0680989	-0.0509513
	1.25753	0.065023	0.0691008	-0.0132037	0.0280937	0.0563859	0.00661186	0.0154753	0.0448664
	1.28094	0.0161438	0.0114604	0.037863	0.0214817	0.0087068	0.0327591	0.0270327	0.0073067
	1.30435	0.0270801	0.0332943	0.00830711	0.0187978	0.0389791	0.0151557	0.00972962	0.0412137
	1.32776	0.0282082	0.00112713	0.035707	0.0481875	-0.00164658	0.0189006	0.078108	0.0111788
	1.35117	-0.0225584	0.134576	0.0815014	-0.187356	0.677699	3.4979	6.23863	5.98946
	1.37458	3.02493	0.410232	-0.201968	0.103829	0.11749	-0.0196764	0.0277549	0.0773081
	1.39799	0.0251142	0.0151942	0.0528587	0.0443009	0.0204998	0.0353389	0.051107	0.0356383
	1.4214	0.0261873	0.0482423	0.057859	0.0338749	0.0390077	0.0746624	0.0526053	0.020361
	1.44482	0.0786165	0.0967319	0.00848614	0.0542618	0.17545	0.0300529	-0.0349975	0.343555
	1.46823	0.207016	-0.447245	1.81877	9.13435	16.2262	15.5389	7.84768	1.12073
	1.49164	-0.460213	0.266227	0.271721	-0.056358	0.0621063	0.158271	0.0343028	0.0298185
	1.51505	0.100187	0.0622849	0.0350921	0.0706625	0.0661341	0.0479534	0.0610593	0.0587299
	1.53846	0.0561892	0.069466	0.0519818	0.0519763	0.0940933	0.0581275	0.0212069	0.148457
	1.56187	0.126599	-0.125705	0.610645	3.24974	5.96632	5.88003	3.09702	0.531945
	1.58528	-0.141318	0.120014	0.15212	0.0276598	0.0533307	0.0994881	0.066831	0.0499926
	1.6087	0.0715498	0.0807952	0.0681107	0.0586687	0.0791346	0.0949331	0.0597196	0.0582725
	1.63211	0.126937	0.0944385	0.0132998	0.16647	0.240228	-0.1226	0.481363	3.91936
	1.65552	8.51967	9.70492	6.10303	1.59266	-0.20211	0.0636898	0.250442	0.0516804
	1.67893	0.0478081	0.134972	0.0872926	0.0598461	0.0966898	0.0877907	0.073009	0.0883268
	1.70234	0.0805766	0.0803285	0.100957	0.0764568	0.0729629	0.139144	0.0872915	0.0106587
	1.72575	0.541007	1.80626	2.74481	2.35054	1.06862	0.142378	0.0182084	0.156068
	1.74916	0.119555	0.0566082	0.116101	0.134067	0.0705338	0.100192	0.162134	0.0942066
	1.77258	0.0758384	0.200975	0.153266	0.0190228	0.257636	0.366332	-0.183145	0.677922
	1.79599	5.5356	11.8881	13.381	8.31623	2.13795	-0.258545	0.133313	0.371062
	1.8194	0.0741283	0.0719647	0.205017	0.128335	0.077032	0.141396	0.135118	0.0956566
	1.84281	0.117127	0.125486	0.116928	0.124259	0.104167	0.233405	0.776043	1.42067
	1.86622	1.48732	0.907129	0.293343	0.0710361	0.67938	-0.103874	-0.513405	0.396641
	1.88963	0.249515	-0.466547	0.0618841	0.398995	-0.255855	-0.188355	0.355605	-0.00859627
	1.91304	-0.289027	0.194085	0.17429	-0.24735	0.00806413	0.244432	-0.118063	-0.126451
	1.93645	0.206631	0.0270367	-0.172864	0.103801	0.130388	-0.134966	-0.00799934	0.163365
	1.95987	-0.0480963	-0.0838652	0.131033	0.0440708	-0.101593	0.0622965	0.105457	-0.066853
	1.98328	-0.00703344	0.119886	-0.00351407	-0.0476328	0.0943473	0.0621275	-0.0405964	0.0555535
	2.00669	0.103184	-0.00656397	0.0140942	0.107632	0.044621	0.00151634	0.0894642	0.0901099
	2.0301	0.0199153	0.0652586	0.116898	0.0667657	0.0618999	0.125606	0.12187	0.0846572
	2.05351	0.114383	0.158693	0.151701	0.158191	0.260784	0.388886	0.44241	0.587219
	2.07692	0.937641	1.10645	1.01054	1.28331	1.51833	0.574465	0.766476	6.88366
	2.10033	17.1579	21.6464	15.0844	4.68428	-0.3483	-0.0584755	0.577059	0.171089
	2.12375	0.0666009	0.285779	0.21582	0.118544	0.199856	0.201512	0.137282	0.164123
	2.14716	0.182725	0.14778	0.156095	0.175232	0.155504	0.159028	0.180544	0.169489
	2.17057	0.16834	0.191663	0.186424	0.175697	0.195545	0.196495	0.173889	0.182309
	2.19398	0.192437	0.16552	0.156823	0.175492	0.157835	0.13445	0.162299	0.173165
	2.21739	0.137903	0.157999	0.209359	0.163297	0.132662	0.253023	0.239349	0.0301228
	2.2408	0.582195	2.61728	4.7599	4.74594	2.56229	0.49586	-0.0389884	0.203575
	2.26421	0.234161	0.127016	0.163066	0.205995	0.16961	0.170779	0.210451	0.214277
	2.28763	0.215146	0.249414	0.280537	0.295114	0.318895	0.352942	0.372784	0.37346
	2.31104	0.382851	0.402663	0.389754	0.362396	0.381666	0.391893	0.348101	0.384056
	2.33445	0.496417	0.493563	0.571796	1.00053	1.20478	0.960701	2.16006	6.3207
	2.35786	10.6043	10.3367	5.61227	1.23979	0.0746121	0.51824	0.564241	0.343217
	2.38127	0.391498	0.459615	0.389726	0.382687	0.435164	0.428866	0.421842	0.453955
	2.40468	0.465792	0.463796	0.475229	0.474799	0.467404	0.46395	0.441226	0.430243
	2.42809	0.456072	0.44992	0.437419	0.519965	0.542425	0.416933	0.77767	2.21791
	2.45151	3.83146	3.92444	2.36153	0.773282	0.278753	0.416595	0.450165	0.369231
	2.47492	0.375096	0.405568	0.388733	0.377994	0.389258	0.391915	0.385218	0.381852
	2.49833	0.39189	0.404279	0.391422	0.387811	0.428903	0.429006	0.38433	0.47067
	2.52174	0.592857	0.484232	0.71444	2.34638	4.7891	5.65107	3.88579	1.37962
	2.54515	0.258254	0.36946	0.509168	0.403938	0.387884	0.446867	0.435846	0.426291
	2.56856	0.460824	0.474109	0.473478	0.48968	0.496755	0.497772	0.509577	0.509757
	2.59197	0.518242	0.562732	0.570152	0.557823	0.78378	1.33749	1.78615	1.65276
	2.61538	1.07699	0.615527	0.523408	0.586708	0.585452	0.563894	0.602376	0.639435
	2.6388	0.639384	0.670191	0.720887	0.715375	0.710701	0.766443	0.765651	0.710686
	2.66221	0.810218	0.946636	0.856269	1.19349	3.02938	5.62523	6.46025	4.52142
	2.68562	1.82664	0.598849	0.682355	0.807529	0.672271	0.634925	0.683337	0.648666
	2.70903	0.610016	0.627574	0.624673	0.603947	0.609976	0.612741	0.606572	0.612062
	2.73244	0.600066	0.62218	0.815637	1.10013	1.17546	0.953119	0.677986	0.562868
	2.75585	0.674837	-0.0968834	-0.498583	0.398036	0.251984	-0.452998	0.0683926	0.399592
	2.77926	-0.245767	-0.177285	0.359238	-0.000867424	-0.276335	0.201256	0.180552	-0.235294
	2.80268	0.0189238	0.252141	-0.106717	-0.11331	0.216757	0.0381489	-0.158383	0.117256
	2.82609	0.142578	-0.120242	0.0081666	0.178247	-0.0325495	-0.0657976	0.149099	0.0609914
	2.8495	-0.0826439	0.0839218	0.126633	-0.0450842	0.0185118	0.146134	0.0210004	-0.0197801
	2.87291	0.126087	0.0916858	-0.0104837	0.0921935	0.141154	0.0306744	0.0588459	0.157188
	2.89632	0.0908908	0.0538014	0.154083	0.154964	0.0865129	0.14654	0.201433	0.145247
	2.91973	0.154638	0.233675	0.224233	0.198958	0.260199	0.302426	0.284232	0.306885
	2.94314	0.377586	0.46679	0.770117	1.58979	2.72015	3.27945	2.84551	2.17733
	2.96656	1.74558	1.13562	1.58382	5.8748	12.7229	15.533	10.8533	3.63932
	2.98997	0.139072	0.275822	0.668653	0.394455	0.324276	0.446007	0.383766	0.322242
	3.01338	0.364863	0.350379	0.312448	0.329145	0.325424	0.300902	0.310012	0.307681
	3.03679	0.285162	0.296478	0.315953	0.321502	0.362515	0.419248	0.4312	0.425396
	3.0602	0.418255	0.366802	0.304198	0.293062	0.294173	0.275135	0.282004	0.3041
	3.08361	0.291171	0.283798	0.315203	0.319584	0.291279	0.311874	0.34884	0.313816
	3.10702	0.297358	0.386295	0.383217	0.241641	0.575729	1.87667	3.2991	3.35445
	3.13043	1.95402	0.572267	0.193385	0.348431	0.367379	0.298674	0.332335	0.364817
	3.15385	0.342392	0.354719	0.389115	0.389662	0.397806	0.442649	0.499189	0.583688
	3.17726	0.709328	0.810637	0.82357	0.75985	0.672724	0.610699	0.594908	0.617039
	3.20067	0.653167	0.676277	0.695502	0.747134	0.792635	0.817978	1.05146	1.59718
	3.22408	1.95241	1.83173	2.21795	4.0299	5.97122	5.75286	3.40361	1.24258
	3.24749	0.628	0.795337	0.803916	0.70069	0.712863	0.7328	0.700555	0.695059
	3.2709	0.711566	0.720059	0.758076	0.827333	0.87247	0.864911	0.812898	0.749216
	3.29431	0.717685	0.716807	0.716786	0.731088	0.767932	0.785006	0.791853	0.836081
	3.31773	0.844096	0.771159	0.901317	1.51959	2.25262	2.33287	1.63987	0.881875
	3.34114	0.612042	0.660701	0.674404	0.628263	0.622822	0.633293	0.62157	0.61586
	3.36455	0.623832	0.625576	0.623996	0.627027	0.632164	0.636625	0.635219	0.637193
	3.38796	0.654461	0.656259	0.640406	0.689294	0.783902	0.791583	0.8875	1.50903
	3.41137	2.48485	2.86422	2.16786	1.1264	0.630263	0.653544	0.709395	0.670386
	3.43478	0.664205	0.689931	0.69473	0.708826	0.747651	0.774842	0.77738	0.768105
	3.45819	0.758432	0.764194	0.787396	0.812206	0.841689	0.879467	0.894158	0.888419
	3.48161	0.948343	1.11351	1.25887	1.22847	1.0477	0.889966	0.852175	0.873172
	3.50502	0.875886	0.871605	0.889359	0.913814	0.938547	0.980104	1.01476	1.0064
	3.52843	0.987894	1.00201	1.01664	1.01654	1.06039	1.13287	1.15949	1.29351
	3.55184	1.82027	2.55596	2.8005	2.23032	1.39634	0.974082	0.964266	0.991732
	3.57525	0.941807	0.918141	0.924599	0.908107	0.88991	0.889292	0.881646	0.868614
	3.59866	0.867019	0.866137	0.86302	0.86663	0.864123	0.863256	0.909454	0.988777
	3.62207	1.01176	0.946787	0.864787	0.828146	0.661888	-0.0877013	-0.476678	0.394091
	3.64548	0.251485	-0.432484	0.0754912	0.397108	-0.230334	-0.162695	0.359037	0.00804169
	3.6689	-0.258763	0.207545	0.186975	-0.217852	0.0311246	0.257951	-0.0927403	-0.0975501
	3.69231	0.225745	0.0507759	-0.140131	0.130941	0.154662	-0.102925	0.0252094	0.192589
	3.71572	-0.0148516	-0.0452972	0.167952	0.0807251	-0.0591619	0.107941	0.148919	-0.0216717
	3.73913	0.0453168	0.174187	0.0491498	0.01168	0.160637	0.124538	0.0229931	0.131702
	3.76254	0.181918	0.0701928	0.10631	0.211569	0.141839	0.108565	0.220555	0.219563
	3.78595	0.149411	0.227293	0.291491	0.2295	0.254904	0.352953	0.329984	0.310527
	3.80936	0.413674	0.449789	0.407298	0.497382	0.6104	0.58542	0.9187	2.25359
	3.83278	4.0873	4.91692	4.13975	2.88699	2.23759	2.03339	2.59786	5.23486
	3.85619	9.03515	10.1563	6.89443	2.48663	0.498097	0.579452	0.734465	0.565155
	3.8796	0.541242	0.580246	0.524266	0.500705	0.507395	0.472407	0.461048	0.473447
	3.90301	0.447706	0.432447	0.448125	0.431425	0.408497	0.423815	0.423631	0.414595
	3.92642	0.475701	0.568708	0.607679	0.601638	0.559272	0.471838	0.410798	0.416704
	3.94983	0.416313	0.390914	0.399724	0.418524	0.401681	0.400114	0.432228	0.433711
	3.97324	0.417055	0.444872	0.472051	0.44468	0.440294	0.497578	0.488476	0.417271
	3.99666	0.65129	1.43651	2.25912	2.26496	1.41701	0.594707	0.381736	0.479364
	4.02007	0.483616	0.44772	0.484726	0.508454	0.494932	0.514854	0.545511	0.549735
	4.04348	0.570189	0.610392	0.64488	0.733252	0.907057	1.05135	1.05982	0.969889
	4.06689	0.871243	0.814069	0.81329	0.846503	0.872075	0.889113	0.931695	0.989485
	4.0903	1.01312	1.05964	1.31311	1.77659	2.11621	2.16613	2.3283	2.897
	4.11371	3.31307	2.86809	1.83939	1.1034	0.938245	0.965792	0.93787	0.911207
	4.13712	0.912775	0.902824	0.893505	0.89485	0.889135	0.893371	0.934711	0.999519
	4.16054	1.05126	1.05264	0.995422	0.931474	0.909996	0.90881	0.89911	0.902221
	4.18395	0.925051	0.942448	0.96074	0.987709	0.978729	0.938673	0.999718	1.23957
	4.20736	1.48359	1.46572	1.17696	0.884642	0.782214	0.796703	0.792053	0.766323
	4.23077	0.763381	0.765555	0.755308	0.752653	0.758635	0.756687	0.753732	0.758564
	4.25418	0.762174	0.762867	0.766816	0.772798	0.778787	0.78124	0.78265	0.807276
	4.27759	0.856788	0.897463	0.97698	1.21053	1.5146	1.58127	1.29917	0.945872
	4.301	0.79572	0.806437	0.822119	0.815973	0.821748	0.831815	0.836838	0.850028
	4.32441	0.87442	0.898011	0.908576	0.903604	0.897899	0.905694	0.920832	0.938074
	4.34783	0.965061	0.993897	1.0053	1.00859	1.03053	1.06754	1.08632	1.0657
	4.37124	1.02107	0.989337	0.987424	0.99605	0.997755	1.00155	1.01301	1.02353
	4.39465	1.03804	1.06436	1.0847	1.08451	1.08062	1.08557	1.0895	1.09542
	4.41806	1.11695	1.14365	1.1718	1.24792	1.39896	1.53423	1.51362	1.32908
	4.44147	1.13105	1.04349	1.03829	1.03243	1.0124	1.00272	0.998102	0.987114
	4.46488	0.978871	0.975354	0.967977	0.961021	0.95962	0.956951	0.953413	0.95472
	4.48829	0.954033	0.950141	0.957988	0.974901	0.97622	0.957303	0.937915	0.928178
	4.51171	0.64573	-0.0765564	-0.4499	0.389195	0.250768	-0.407296	0.083348	0.3921
	4.53512	-0.212836	-0.146011	0.356656	0.0175126	-0.237895	0.212731	0.191437	-0.198587
	4.55853	0.0434456	0.262195	-0.0753761	-0.0771281	0.235063	0.0644792	-0.118662	0.144261
	4.58194	0.166053	-0.0814138	0.0453484	0.206392	0.00536398	-0.0205866	0.187246	0.101753
	4.60535	-0.0315529	0.132496	0.17116	0.00801037	0.0779026	0.20279	0.0809856	0.0497645
	4.62876	0.196518	0.158782	0.0637186	0.175917	0.22429	0.116769	0.160068	0.2661
	4.65217	0.199605	0.177426	0.293844	0.29106	0.231323	0.323189	0.385708	0.32436
	4.67559	0.367158	0.473032	0.44764	0.448022	0.571644	0.597067	0.565805	0.708374
	4.699	0.818395	0.750858	1.21948	2.9459	5.16905	6.055	4.91682	3.227
	4.72241	2.68123	3.11033	3.54903	4.17209	5.24957	5.53486	3.98841	1.81493
	4.74582	0.759474	0.764805	0.842314	0.755849	0.722572	0.710876	0.669785	0.655187
	4.76923	0.639861	0.6081	0.606128	0.599917	0.561747	0.553194	0.564508	0.537588
	4.79264	0.518414	0.536363	0.529685	0.523381	0.597096	0.69538	0.72638	0.700872
	4.81605	0.63785	0.54927	0.504362	0.5161	0.508228	0.483115	0.497661	0.513564
	4.83946	0.494971	0.501518	0.537299	0.53111	0.505456	0.53147	0.576157	0.584661
	4.86288	0.588753	0.602947	0.563912	0.492251	0.596723	1.0267	1.51779	1.5668
	4.88629	1.10207	0.629711	0.520034	0.591967	0.594052	0.575505	0.608609	0.626889
	4.9097	0.623429	0.649592	0.676695	0.683984	0.713827	0.756113	0.789404	0.881556
	4.93311	1.05009	1.17052	1.16106	1.0811	1.00572	0.967466	0.980545	1.01291
	4.95652	1.02287	1.04199	1.1015	1.13969	1.12823	1.19684	1.47285	1.85977
	4.97993	2.12089	2.16123	2.08039	1.93849	1.67442	1.32763	1.09596	1.05738
	5.00334	1.07411	1.04998	1.0325	1.03971	1.02935	1.01375	1.02182	1.02574
	5.02676	1.01262	1.01842	1.0551	1.10131	1.13704	1.13432	1.08537	1.0379
	5.05017	1.02519	1.01961	1.00799	1.01328	1.02773	1.03219	1.04781	1.07739
	5.07358	1.07036	1.01423	0.975368	1.00414	1.06166	1.06537	0.987712	0.893325
	5.09699	0.854975	0.859328	0.854208	0.84065	0.841809	0.844327	0.835967	0.832375
	5.1204	0.83656	0.837232	0.837858	0.839676	0.834566	0.832439	0.845504	0.859582
	5.14381	0.861668	0.858787	0.855416	0.856127	0.873352	0.904424	0.943714	1.00575
	5.16722	1.07236	1.07263	0.989408	0.903552	0.875739	0.880937	0.885698	0.891625
	5.19064	0.899427	0.904282	0.911998	0.925221	0.940118	0.956313	0.967681	0.967196
	5.21405	0.966125	0.975738	0.987036	0.995833	1.01285	1.03551	1.04901	1.05056
	5.23746	1.0438	1.03124	1.02355	1.02754	1.03321	1.03453	1.0378	1.04212
	5.26087	1.04358	1.0485	1.05789	1.06444	1.07245	1.08691	1.09539	1.09258
	5.28428	1.09377	1.10409	1.11134	1.11251	1.11398	1.11812	1.12903	1.14683
	5.30769	1.15375	1.13419	1.09829	1.06615	1.04692	1.03953	1.03583	1.02811
	5.3311	1.0207	1.01934	1.01758	1.01144	1.00776	1.00645	1.00095	0.994814
	5.35452	0.992961	0.990601	0.986832	0.986462	0.986345	0.983589	0.984524	0.988356
	5.37793	0.985316	0.976775	0.97133	0.968103	0.631469	-0.0649183	-0.424427	0.384918
	5.40134	0.251599	-0.382362	0.09194	0.390679	-0.191963	-0.12635	0.359083	0.0312096
	5.42475	-0.215503	0.21999	0.199787	-0.176086	0.0589479	0.270384	-0.0565186	-0.0577851
	5.44816	0.244872	0.0801229	-0.0958127	0.160663	0.182313	-0.057124	0.0674935	0.225021
	5.47157	0.0303612	0.00649527	0.209731	0.126855	-0.00105514	0.162013	0.20087	0.0414545
	5.49498	0.110808	0.233829	0.115594	0.0896855	0.239725	0.205265	0.113681	0.227756
	5.51839	0.277078	0.17329	0.224413	0.335793	0.26963	0.252815	0.379729	0.379753
	5.54181	0.322335	0.429021	0.503024	0.445434	0.508769	0.637679	0.609539	0.621614
	5.56522	0.789342	0.823744	0.786191	0.994075	1.13471	0.997869	1.6978	4.23295
	5.58863	7.1281	7.59322	5.18549	2.42853	1.34769	1.3549	1.40293	1.96246
	5.61204	3.32247	4.08354	3.1957	1.70993	1.01438	1.00341	1.00432	0.938027
	5.63545	0.915322	0.872012	0.828293	0.826639	0.794358	0.743027	0.742743	0.737024
	5.65886	0.693433	0.685221	0.693189	0.65538	0.63197	0.652587	0.646396	0.641679
	5.68227	0.720565	0.822646	0.854476	0.821165	0.733964	0.617454	0.56164	0.57654
	5.70569	0.570485	0.542959	0.553918	0.566283	0.545148	0.543977	0.565004	0.556379
	5.7291	0.546076	0.570083	0.58086	0.565009	0.576405	0.606287	0.598497	0.578712
	5.75251	0.64824	0.858623	1.09648	1.1351	0.919663	0.691088	0.649172	0.698118
	5.77592	0.702506	0.702705	0.736047	0.751062	0.752443	0.779525	0.804469	0.815524
	5.79933	0.850632	0.895614	0.933395	1.03123	1.2021	1.31826	1.29124	1.18098
	5.82274	1.08009	1.03155	1.03916	1.06415	1.06632	1.06793	1.09945	1.12251
	5.84615	1.10715	1.14248	1.35186	1.67214	1.82834	1.64957	1.32281	1.14978
	5.86957	1.1557	1.16764	1.13804	1.13181	1.14051	1.12809	1.11961	1.12465
	5.89298	1.11559	1.10359	1.10994	1.11166	1.10007	1.10653	1.14008	1.18038
	5.91639	1.20751	1.19547	1.1399	1.08763	1.06922	1.05677	1.03554	1.02704
	5.9398	1.02772	1.01882	1.01108	1.01061	0.99857	0.977483	0.970348	0.977548
	5.96321	0.984232	0.979527	0.954139	0.919319	0.904381	0.907267	0.900604	0.88725
	5.98662	0.884614	0.883078	0.874708	0.872558	0.875543	0.871865	0.868839	0.872106
	6.01003	0.871131	0.867584	0.870907	0.873856	0.871896	0.874035	0.879165	0.884711
	6.03344	0.901211	0.921725	0.923907	0.917749	0.927146	0.937879	0.929033	0.917047
	6.05686	0.91915	0.925494	0.929914	0.936772	0.942324	0.945852	0.955366	0.969424
	6.08027	0.982068	0.994369	1.00174	0.998394	0.995489	1.00232	1.00926	1.01254
	6.10368	1.02054	1.02964	1.03218	1.0348	1.04003	1.03948	1.03623	1.03881
	6.12709	1.04184	1.04122	1.04378	1.04824	1.04779	1.0469	1.05006	1.0536
	6.1505	1.05904	1.06792	1.07074	1.06494	1.06144	1.06183	1.05883	1.05563
	6.17391	1.05737	1.06003	1.06219	1.06461	1.061	1.05093	1.04464	1.04324
	6.19732	1.03967	1.03614	1.0355	1.03203	1.02623	1.0247	1.02442	1.02081
	6.22074	1.0184	1.01778	1.01397	1.01011	1.0102	1.00914	1.00562	1.00456
	6.24415	1.00365	0.999229	0.995851	0.994531	0.990415	0.98603	0.985612	0.98485
	6.26756	0.620922	-0.047402	-0.391558	0.386432	0.258374	-0.350054	0.105705	0.3927
	6.29097	-0.16573	-0.102023	0.363684	0.0496292	-0.185598	0.232933	0.214285	-0.144882
	6.31438	0.0805728	0.282969	-0.0287324	-0.0282536	0.26188	0.105111	-0.0617432	0.183707
	6.33779	0.205089	-0.0210672	0.0997224	0.250954	0.0678942	0.0473547	0.240517	0.161975
	6.3612	0.0423776	0.19814	0.236704	0.0905036	0.160303	0.278872	0.171135	0.14988
	6.38462	0.291396	0.262684	0.184273	0.295078	0.345004	0.257498	0.31192	0.418986
	6.40803	0.369007	0.365987	0.488272	0.502618	0.473592	0.579969	0.655629	0.635347
	6.43144	0.716745	0.84087	0.859961	0.927131	1.08041	1.15003	1.29516	1.74637
	6.45485	2.28241	2.73762	3.31284	3.85731	3.80252	3.09251	2.32859	1.96327
	6.47826	1.91264	1.87495	1.80681	2.01006	2.53163	2.78844	2.36256	1.69695
	6.50167	1.37017	1.31628	1.25916	1.19595	1.15467	1.0872	1.03619	1.02601
	6.52508	0.989992	0.942096	0.929171	0.897832	0.838919	0.825019	0.828971	0.790593
	6.54849	0.763924	0.775635	0.763674	0.738741	0.743071	0.728337	0.680995	0.66743
	6.57191	0.674477	0.650101	0.635253	0.652943	0.64765	0.627405	0.639439	0.647049
	6.59532	0.624989	0.624543	0.64383	0.636648	0.629782	0.648995	0.651968	0.638787
	6.61873	0.653012	0.673056	0.66792	0.672561	0.708628	0.757374	0.810278	0.836917
	6.64214	0.800146	0.751458	0.760314	0.78998	0.793927	0.808969	0.847333	0.866299
	6.66555	0.872259	0.893976	0.910313	0.914875	0.938238	0.971597	0.99085	1.0112
	6.68896	1.0319	1.02876	1.02302	1.04146	1.05753	1.05986	1.07627	1.09864
	6.71237	1.10306	1.11091	1.13466	1.14987	1.16497	1.20761	1.25383	1.267
	6.73579	1.25182	1.22154	1.18784	1.17501	1.18079	1.17644	1.16697	1.17185
	6.7592	1.17442	1.16472	1.16473	1.1721	1.16583	1.1577	1.15919	1.15193
	6.78261	1.13734	1.13616	1.13765	1.12607	1.11619	1.11228	1.0996	1.0856
	6.80602	1.08103	1.07186	1.05607	1.04927	1.04443	1.02979	1.01866	1.01524
	6.82943	1.00465	0.991177	0.98684	0.982387	0.97322	0.968715	0.962874	0.94849
	6.85284	0.939992	0.941655	0.938213	0.93079	0.928951	0.924199	0.91383	0.910431
	6.87625	0.910904	0.905581	0.903842	0.90925	0.908281	0.903009	0.90534	0.907806
	6.89967	0.903654	0.903291	0.907544	0.908244	0.91109	0.918748	0.92009	0.917358
	6.92308	0.921784	0.926376	0.924172	0.926223	0.93493	0.939695	0.942699	0.949615
	6.94649	0.953537	0.954011	0.959314	0.965415	0.966713	0.970487	0.977651	0.980455
	6.9699	0.982978	0.990338	0.994344	0.993892	0.998664	1.00608	1.00873	1.01181
	6.99331	1.01755	1.01911	1.01919	1.02377	1.02725	1.02767	1.0319	1.0368
	7.01672	1.03566	1.03469	1.03823	1.04002	1.04043	1.0441	1.04599	1.04377
	7.04013	1.04442	1.04711	1.04597	1.04526	1.04803	1.04786	1.04487	1.04483
	7.06355	1.04466	1.04146	1.04048	1.0412	1.03871	1.03679	1.03779	1.03504
	7.08696	1.02903	1.02744	1.02834	1.02655	1.02483	1.02371	1.02013	1.01794
	7.11037	1.01943	1.01773	1.01182	1.00887	1.00853	1.00656	1.00519	1.00446
	7.13378	1.00047	0.996372	0.996037	0.994823	0.620755	-0.023775	-0.355681	0.395052
	7.15719	0.273449	-0.311768	0.128152	0.405314	-0.133209	-0.0721453	0.377839	0.076542
	7.1806	-0.149763	0.254078	0.236801	-0.108889	0.109713	0.306419	0.00591607	0.00595161
	7.20401	0.287058	0.13752	-0.0228668	0.214994	0.23715	0.0187571	0.134406	0.280409
	7.22742	0.103629	0.0842517	0.273999	0.20211	0.088568	0.240904	0.280648	0.140887
	7.25084	0.211352	0.33177	0.2311	0.211121	0.351342	0.32816	0.253927	0.365267
	7.27425	0.423231	0.346528	0.404631	0.516126	0.474932	0.479515	0.614969	0.647977
	7.29766	0.627273	0.738987	0.835268	0.836569	0.931704	1.08402	1.13612	1.21623
	7.32107	1.39923	1.51738	1.59614	1.78787	1.99149	2.11033	2.24293	2.34839
	7.34448	2.31471	2.27049	2.31054	2.29936	2.22042	2.18637	2.13924	2.02517
	7.36789	1.95654	1.92244	1.80094	1.66008	1.59609	1.52197	1.41036	1.35186
	7.3913	1.3116	1.22324	1.15836	1.13669	1.07974	1.01698	1.00487	0.978723
	7.41472	0.92084	0.902826	0.897205	0.848854	0.817609	0.825435	0.803762	0.76851
	7.43813	0.771581	0.765329	0.729084	0.723321	0.73394	0.710169	0.69356	0.708313
	7.46154	0.70106	0.67962	0.689683	0.696465	0.676534	0.676907	0.69228	0.681277
	7.48495	0.674794	0.694872	0.697458	0.686134	0.701397	0.715744	0.705596	0.712478
	7.50836	0.737095	0.738785	0.737721	0.759402	0.770671	0.768636	0.787488	0.808429
	7.53177	0.80803	0.818853	0.846402	0.856556	0.862317	0.886988	0.903757	0.907053
	7.55518	0.928368	0.955871	0.964016	0.97515	0.998992	1.01004	1.01619	1.03776
	7.5786	1.05486	1.06008	1.077	1.09692	1.09998	1.10606	1.1234	1.12806
	7.60201	1.12672	1.14054	1.1517	1.14855	1.15252	1.16152	1.15761	1.15503
	7.62542	1.16288	1.16113	1.15268	1.15646	1.1596	1.15135	1.15031	1.15623
	7.64883	1.15115	1.1443	1.14521	1.13829	1.12518	1.12335	1.1235	1.11472
	7.67224	1.11069	1.11071	1.0998	1.08875	1.08852	1.08234	1.06682	1.05907
	7.69565	1.05494	1.04392	1.03716	1.0362	1.0271	1.01638	1.01446	1.00849
	7.71906	0.994986	0.988862	0.986157	0.975226	0.966248	0.96468	0.958708	0.95086
	7.74247	0.950406	0.948053	0.93993	0.938043	0.939166	0.932376	0.926392	0.927577
	7.76589	0.925462	0.920491	0.921121	0.920556	0.915554	0.917159	0.922786	0.921043
	7.7893	0.918701	0.92261	0.923336	0.920641	0.924385	0.929689	0.929915	0.932445
	7.81271	0.937656	0.937382	0.936462	0.940914	0.943804	0.944933	0.951762	0.958583
	7.83612	0.958915	0.960804	0.966574	0.968498	0.969606	0.975733	0.98075	0.982747
	7.85953	0.987811	0.992428	0.99229	0.995068	1.00227	1.00555	1.0072	1.01321
	7.88294	1.01734	1.01684	1.01921	1.0235	1.02396	1.0248	1.02803	1.02811
	7.90635	1.02786	1.03286	1.03705	1.03695	1.03905	1.04252	1.04172	1.04111
	7.92977	1.04361	1.04264	1.0388	1.03897	1.04036	1.03872	1.03807	1.03859
	7.95318	1.03654	1.03534	1.03679	1.03512	1.03142	1.03171	1.03227	1.02908
	7.97659	1.02758	1.02843	1.02569	1.02166	1.02078	1.01891	1.0149	1.01388
	8	1.01428	1.01194	1.00995	1.00961	1.00729	1.00492	1.00557	1.00535

## Sheet: Figure 5
Figure 5	the source data are too many, we refer to Github Repo : https://github.com/mingzhong15/W-hetero
